# Supplementary material for: Ultra-thermostable RNA nanoparticles for solubilizing and high-yield loading of paclitaxel for breast cancer therapy
Source: Nat Commun. 2020 Feb 20;11:972. doi: 10.1038/s41467-020-14780-5 (PMC7033104; doi:10.1038/s41467-020-14780-5)
Supplement: Supplementary file 5 — Source Data [file 41467_2020_14780_MOESM5_ESM.xlsx]

## Sheet: Figure 1b
Figure 1b
							1	ultra-low range DNA ladder
							2	4WJ A
							3	4WJ A+B
							4	4WJ A+B+C
							5	4WJ A+B+C+D (4WJ-X)
							6	4WJ A-6 PTXs
							7	4WJ A+B-12 PTXs
							8	4WJ A+B+C-18 PTXs
							9	4WJ A+B+C+D-24 PTXs (4WJ-X-24 PTXs)
								12% (w/v) native PAGE in TBE buffer
								EtBr staining

## Sheet: Figure 1c
Figure 1c
		Intensity, a.u.
	Size, d.nm	pRNA-3WJ	4WJ-X
	2.696	0	0
	3.142	3.2	0
	3.987	16.3	0
	4.849	35.1	0
	5.615	27.6	4.1
	6.503	9.2	15.1
	7.531	4.3	24.7
	8.721	0	24.6
	10.1	0	17.5
	11.7	0	9.2
	13.54	0	3.4
	15.69	0	0.8
	18.17	0	0.1
	21.04	0	0
	Samples were prepared at 1 μM in TES buffer.
	Measurements were performed at 25 °C. The laser wavelength was 633 nm.

## Sheet: Figure 1d
Figure 1d	1st mesaurement	Temperature °C	Blank (1X TES)	Blank (1X TES)	Blank (1X TES)	4WJ-X 2.5 uM	4WJ-X 2.5 uM	4WJ-X 2.5 uM	3WJ 2.5 uM	3WJ 2.5 uM	3WJ 2.5 uM	4WJ-X 1 uM	4WJ-X 1 uM	4WJ-X 1 uM	3WJ 1 uM	3WJ 1 uM	3WJ 1 uM	2nd mesaurement	Temperature °C	Blank (1X TES)	Blank (1X TES)	Blank (1X TES)	4WJ-X 2.5 uM	4WJ-X 2.5 uM	4WJ-X 2.5 uM	3WJ 2.5 uM	3WJ 2.5 uM	3WJ 2.5 uM	4WJ-X 1 uM	4WJ-X 1 uM	4WJ-X 1 uM	3WJ 1 uM	3WJ 1 uM	3WJ 1 uM	3rd mesaurement	Temperature °C	Blank (1X TES)	Blank (1X TES)	Blank (1X TES)	4WJ-X 2.5 uM	4WJ-X 2.5 uM	4WJ-X 2.5 uM	3WJ 2.5 uM	3WJ 2.5 uM	3WJ 2.5 uM	4WJ-X 1 uM	4WJ-X 1 uM	4WJ-X 1 uM	3WJ 1 uM
		20.09	4.12394	3.68439	3.96237	99.91	95.8002	92.7984	102.019	97.8187	94.7274	100.85	96.7566	93.7866	100.56	96.3744	93.3286		20.16	4.01787	3.82404	3.86767	100.292	96.1637	93.153	102.407	98.1903	95.09	97.1271	94.1447	91.4344	100.941	96.7388	93.6812		20.09	4.1157	3.96148	3.96877	100.208	96.0859	93.0746	102.324	98.1082	95.0102	101.151	97.0459	94.0655	100.855
Reporter dye: SYBR Green II		20.24	4.08741	3.64394	3.9364	99.8961	95.7869	92.7855	102.005	97.8052	94.7172	100.836	96.7431	93.7736	100.546	96.3612	93.3158		20.33	3.98833	3.80302	3.8427	100.306	96.1802	93.1661	102.421	98.204	95.1033	97.1407	94.1578	91.4185	100.955	96.7525	93.6944		20.33	4.09166	3.93687	3.94649	100.208	96.086	93.0747	102.324	98.1082	95.0102	101.151	97.0459	94.0655	100.855
Ta was determined by LightCycler 480 Software using the first derivative of the annealing profile.		20.47	4.07489	3.61888	3.92636	99.8854	95.7766	92.7756	101.991	97.7916	94.704	100.825	96.7327	93.7636	100.532	96.348	93.3059		20.55	3.96675	3.78092	3.8358	100.292	96.1668	93.1531	102.41	98.1903	95.09	97.1271	94.1447	91.3485	100.941	96.7391	93.6844		20.55	4.0616	3.90606	3.93377	100.208	96.086	93.0747	102.321	98.1082	95.0102	101.148	97.0459	94.0655	100.855
Three independent samples were measured over three independent experiments		20.63	4.06649	3.60405	3.89192	99.8993	95.787	92.7885	102.005	97.8052	94.7172	100.836	96.7461	93.7766	100.547	96.3616	93.3161		20.71	3.96078	3.76244	3.80068	100.296	96.1699	93.1561	102.41	98.1934	95.093	97.1301	94.1477	91.2797	100.944	96.7423	93.6846		20.71	4.04661	3.90304	3.90506	100.208	96.0861	93.0748	102.324	98.1112	95.0102	101.151	97.0459	94.0655	100.859
		20.86	4.02752	3.5795	3.8633	99.8994	95.7901	92.7886	102.008	97.8082	94.7202	100.839	96.7461	93.7767	100.55	96.3647	93.3192		20.86	3.93425	3.73522	3.77888	100.307	96.1804	93.1662	102.424	98.2071	95.1063	97.1407	94.1579	91.2552	100.959	96.756	93.6978		20.94	4.02314	3.8728	3.88331	100.222	96.0995	93.0878	102.335	98.1219	95.0235	101.165	97.0594	94.0786	100.87
		21.08	4.01911	3.55542	3.85433	99.9133	95.8034	92.8015	102.022	97.8218	94.7333	100.853	96.7596	93.7898	100.564	96.3784	93.3324		21.08	3.9132	3.71365	3.76295	100.31	96.1834	93.1692	102.424	98.2071	95.1063	97.1437	94.1609	91.1146	100.959	96.7562	93.7009		21.16	4.00814	3.85123	3.86737	100.226	96.1026	93.0908	102.338	98.1249	95.0265	101.165	97.0624	94.0816	100.873
		21.32	3.98259	3.53655	3.83155	99.8995	95.7902	92.7887	102.005	97.8052	94.7172	100.836	96.7461	93.7768	100.547	96.3622	93.3167		21.24	3.88364	3.70805	3.74114	100.324	96.1969	93.1823	102.438	98.2208	95.1195	97.1573	94.1741	91.0671	100.973	96.7699	93.7113		21.32	3.97808	3.82045	3.8387	100.226	96.1026	93.0908	102.338	98.1249	95.0265	101.169	97.0624	94.0816	100.873
		21.46	3.95917	3.49401	3.79074	99.9165	95.8065	92.8046	102.025	97.8248	94.7334	100.856	96.7626	93.7928	100.567	96.3788	93.3357		21.54	3.88068	3.69266	3.72839	100.324	96.1969	93.1823	102.438	98.2208	95.1196	97.1573	94.1741	91.004	100.973	96.7701	93.7144		21.46	3.96306	3.81433	3.82596	100.226	96.1027	93.0909	102.338	98.1249	95.0265	101.169	97.0624	94.0816	100.873
		21.69	3.95022	3.46944	3.77487	99.9165	95.8066	92.8046	102.022	97.8218	94.7334	100.853	96.7626	93.7929	100.565	96.379	93.333		21.76	3.84101	3.66751	3.69277	100.31	96.1836	93.1694	102.424	98.2071	95.1063	97.1437	94.161	90.8967	100.959	96.7568	93.6986		21.76	3.94753	3.78918	3.79035	100.212	96.0864	93.078	102.324	98.1112	95.0133	101.151	97.0489	94.0656	100.859
		21.92	3.92025	3.43565	3.7622	99.9135	95.8037	92.8018	102.022	97.8218	94.7304	100.853	96.7596	93.79	100.562	96.3762	93.3332		21.92	3.83806	3.63049	3.67363	100.313	96.1836	93.1723	102.427	98.2101	95.1093	97.1467	94.1639	90.8135	100.963	96.76	93.7017		21.92	3.93252	3.77381	3.77125	100.209	96.0864	93.0751	102.324	98.1112	95.0133	101.151	97.0459	94.0656	100.86
		22.06	3.89379	3.41461	3.73407	99.9305	95.82	92.8177	102.036	97.8354	94.7466	100.87	96.776	93.8061	100.579	96.3928	93.3493		22.14	3.81949	3.63004	3.67315	100.296	96.1703	93.1565	102.413	98.1964	95.096	97.1301	94.1479	90.7665	100.949	96.7467	93.6888		22.06	3.89946	3.7461	3.73934	100.212	96.0895	93.0781	102.324	98.1112	95.0133	101.151	97.0489	94.0685	100.86
		22.28	3.8663	3.38343	3.73361	99.9198	95.8097	92.8077	102.025	97.8248	94.7364	100.856	96.7656	93.7959	100.568	96.3826	93.3365		22.28	3.7894	3.60538	3.64442	100.296	96.1703	93.1565	102.41	98.1934	95.0931	97.1301	94.1479	90.6403	100.946	96.7439	93.686		22.28	3.89648	3.73071	3.7426	100.212	96.0896	93.0781	102.327	98.1143	95.0162	101.154	97.0489	94.0685	100.863
		22.5	3.85786	3.38395	3.68637	99.9337	95.8231	92.8207	102.04	97.8384	94.7495	100.87	96.7791	93.8091	100.582	96.3963	93.3497		22.5	3.77188	3.5812	3.63859	100.31	96.1838	93.1696	102.427	98.2101	95.1093	97.1437	94.1611	90.6243	100.963	96.7606	93.7022		22.5	3.86891	3.70864	3.71018	100.201	96.0792	93.0681	102.313	98.1006	95.003	101.14	97.0384	94.0584	100.849
		22.71	3.83441	3.35061	3.66464	99.9445	95.8335	92.8308	102.054	97.852	94.7598	100.884	96.7895	93.8192	100.596	96.4099	93.3629		22.64	3.77194	3.55961	3.61303	100.31	96.1839	93.1697	102.427	98.2101	95.1093	97.1437	94.1611	90.4866	100.963	96.7608	93.7024		22.64	3.85443	3.69071	3.69479	100.212	96.0896	93.0782	102.324	98.1112	95.0133	101.154	97.0489	94.0686	100.86
		22.93	3.81292	3.32556	3.66098	99.9338	95.8232	92.8208	102.04	97.8384	94.7496	100.873	96.7791	93.8091	100.583	96.3967	93.353		22.86	3.72977	3.54733	3.58111	100.313	96.1839	93.1726	102.427	98.2101	95.1093	97.1467	94.1641	90.3805	100.963	96.761	93.7026		22.86	3.83395	3.67584	3.66977	100.226	96.1031	93.0913	102.338	98.1249	95.0266	101.165	97.0624	94.0817	100.874
		23.14	3.79247	3.30146	3.61693	99.9446	95.8336	92.8309	102.054	97.852	94.7627	100.884	96.7895	93.8193	100.597	96.4103	93.3633		23.07	3.72026	3.5129	3.56148	100.296	96.1675	93.1568	102.41	98.1934	95.0931	97.1301	94.1451	90.3479	100.946	96.7447	93.6868		23.14	3.8184	3.65378	3.65974	100.212	96.0898	93.0783	102.327	98.1143	95.0133	101.154	97.0489	94.0686	100.861
		23.28	3.77146	3.30766	3.60741	99.9478	95.8366	92.8338	102.057	97.852	94.7627	100.887	96.7925	93.8223	100.597	96.4105	93.3664		23.21	3.69267	3.50012	3.53866	100.282	96.1572	93.1438	102.396	98.1797	95.0798	97.1166	94.135	90.1861	100.932	96.7314	93.674		23.28	3.79489	3.62039	3.63154	100.226	96.1032	93.0914	102.338	98.1249	95.0266	101.169	97.0624	94.0817	100.875
		23.49	3.73494	3.27647	3.57509	99.9339	95.8234	92.821	102.043	97.8415	94.7525	100.873	96.7791	93.8093	100.586	96.4003	93.3536		23.43	3.68219	3.49545	3.53699	100.327	96.1975	93.1858	102.442	98.2238	95.1226	97.1603	94.1744	90.1666	100.978	96.7752	93.7163		23.49	3.77033	3.6076	3.6215	100.212	96.0899	93.0785	102.327	98.1143	95.0163	101.154	97.0489	94.0686	100.864
		23.7	3.72899	3.25192	3.55603	99.934	95.8234	92.8211	102.043	97.8415	94.7525	100.873	96.779	93.8094	100.586	96.4006	93.3538		23.63	3.66666	3.47029	3.51415	100.313	96.1871	93.1729	102.43	98.2101	95.1093	97.1467	94.1642	90.0536	100.964	96.7619	93.7063		23.63	3.75886	3.58656	3.59969	100.229	96.1063	93.0944	102.342	98.128	95.0296	101.169	97.0654	94.0847	100.878
		23.97	3.705	3.24272	3.53376	99.9371	95.8235	92.824	102.043	97.8415	94.7526	100.873	96.7821	93.8124	100.587	96.4008	93.3541		23.84	3.63708	3.45229	3.50828	100.331	96.2036	93.1888	102.445	98.2269	95.1256	97.1633	94.1804	89.9371	100.982	96.7786	93.7197		23.91	3.72931	3.56859	3.58746	100.243	96.1198	93.1074	102.359	98.1447	95.0428	101.186	97.079	94.0978	100.896
		24.12	3.66599	3.23354	3.49556	99.9371	95.8235	92.8241	102.043	97.8415	94.7526	100.873	96.7821	93.8124	100.587	96.401	93.3542		24.05	3.62807	3.44307	3.47955	100.331	96.2036	93.1889	102.445	98.2269	95.1256	97.1633	94.1804	89.8568	100.982	96.7789	93.7199		24.05	3.71929	3.56148	3.56733	100.215	96.0931	93.0815	102.327	98.1143	95.0163	101.158	97.0519	94.0716	100.865
		24.4	3.65104	3.21513	3.47649	99.9341	95.8206	92.8213	102.04	97.8384	94.7496	100.87	96.7791	93.8066	100.584	96.3983	93.3516		24.26	3.59696	3.42363	3.45943	100.303	96.1768	93.1629	102.416	98.1995	95.0991	97.1362	94.1541	89.7515	100.954	96.7521	93.6939		24.25	3.68974	3.53733	3.54232	100.229	96.1065	93.0946	102.342	98.128	95.0296	101.169	97.0654	94.0847	100.879
		24.52	3.63606	3.18746	3.44785	99.9341	95.8236	92.8213	102.043	97.8415	94.7526	100.873	96.779	93.8096	100.587	96.4014	93.3546		24.46	3.58544	3.39635	3.45357	100.317	96.1903	93.176	102.43	98.2132	95.1123	97.1497	94.1673	89.6492	100.968	96.7658	93.7072		24.46	3.67422	3.51837	3.53549	100.215	96.0932	93.0817	102.331	98.1173	95.0193	101.158	97.0519	94.0716	100.868
		24.73	3.60606	3.17521	3.4001	99.9342	95.8237	92.8214	102.043	97.8415	94.7497	100.873	96.779	93.8096	100.587	96.4017	93.3548		24.66	3.57594	3.37428	3.42755	100.303	96.1769	93.163	102.416	98.1995	95.0991	97.1362	94.1542	89.5306	100.954	96.7525	93.6972		24.66	3.65668	3.49421	3.51048	100.229	96.1066	93.0947	102.345	98.131	95.0326	101.172	97.0654	94.0848	100.882
		24.93	3.59407	3.16293	3.35233	99.9373	95.8267	92.8243	102.046	97.8445	94.7526	100.876	96.7821	93.8126	100.591	96.4019	93.358		24.8	3.56141	3.36245	3.41208	100.317	96.1904	93.1761	102.434	98.2132	95.1124	97.1497	94.1674	89.4772	100.968	96.7662	93.7105		24.86	3.64718	3.48451	3.48446	100.219	96.0933	93.0846	102.331	98.1173	95.0193	101.158	97.0549	94.0746	100.869
		25.13	3.56408	3.15069	3.31732	99.9374	95.8268	92.8244	102.043	97.8415	94.7526	100.876	96.7821	93.8126	100.588	96.4021	93.3582		24.99	3.53481	3.36296	3.39979	100.331	96.2039	93.1892	102.448	98.2299	95.1286	97.1633	94.1806	89.3806	100.986	96.7829	93.7238		25.06	3.63771	3.46865	3.46166	100.205	96.0829	93.0717	102.316	98.1036	95.0061	101.144	97.0414	94.0615	100.855
		25.33	3.52807	3.12613	3.29188	99.9374	95.8238	92.8244	102.043	97.8415	94.7527	100.873	96.7821	93.8098	100.588	96.4023	93.3555		25.2	3.5153	3.3338	3.36642	100.286	96.1607	93.1473	102.402	98.1858	95.0858	97.1196	94.1383	89.217	100.94	96.7397	93.6818		25.26	3.62972	3.44497	3.46908	100.233	96.1098	93.0977	102.345	98.131	95.0326	101.172	97.0685	94.0877	100.883
		25.52	3.51057	3.11427	3.27007	99.9544	95.8432	92.8403	102.06	97.8581	94.7688	100.894	96.7985	93.8287	100.605	96.4189	93.3745		25.4	3.49774	3.32196	3.35095	100.306	96.1801	93.1662	102.419	98.2025	95.1021	97.1392	94.1573	89.1205	100.958	96.7564	93.698		25.52	3.59312	3.42602	3.43349	100.219	96.0964	93.0848	102.331	98.1173	95.0193	101.158	97.0549	94.0747	100.869
		25.72	3.48611	3.09542	3.24734	99.9406	95.8269	92.8275	102.046	97.8445	94.7556	100.876	96.7851	93.8157	100.591	96.4058	93.3588		25.59	3.48824	3.2968	3.35691	100.292	96.1638	93.1532	102.405	98.1888	95.0888	97.1256	94.1413	88.9876	100.944	96.7431	93.6852		25.65	3.56605	3.41064	3.40157	100.219	96.0965	93.0849	102.331	98.1173	95.0194	101.161	97.0549	94.0747	100.869
		25.92	3.45611	3.08932	3.22826	99.9406	95.827	92.8275	102.046	97.8445	94.7556	100.876	96.7851	93.8128	100.592	96.406	93.359		25.79	3.48576	3.28188	3.33186	100.306	96.1803	93.1663	102.423	98.2056	95.1021	97.1392	94.1574	88.9886	100.961	96.7568	93.7013		25.85	3.5631	3.39218	3.39525	100.219	96.0965	93.0849	102.334	98.1204	95.0194	101.161	97.0549	94.0747	100.873
		26.11	3.41456	3.05901	3.21601	99.9546	95.8433	92.8405	102.06	97.8581	94.7688	100.89	96.7985	93.8288	100.606	96.4196	93.3722		25.98	3.45314	3.27621	3.29718	100.317	96.1907	93.1765	102.434	98.2162	95.1124	97.1497	94.1676	88.8375	100.973	96.7676	93.7117		26.04	3.52699	3.37679	3.38569	100.222	96.0996	93.0879	102.334	98.1204	95.0223	101.161	97.0579	94.0776	100.873
		26.3	3.39055	3.0498	3.19691	99.9546	95.8434	92.8405	102.06	97.8581	94.7688	100.894	96.7985	93.8289	100.606	96.4199	93.3753		26.17	3.44714	3.24843	3.28122	100.317	96.1908	93.1765	102.434	98.2132	95.1124	97.1497	94.1677	88.7286	100.97	96.7678	93.712		26.23	3.52453	3.35262	3.35747	100.233	96.1101	93.098	102.348	98.131	95.0326	101.175	97.0685	94.0879	100.884
		26.55	3.34854	3.02832	3.18422	99.9515	95.8405	92.8377	102.06	97.8581	94.7689	100.89	96.7955	93.826	100.606	96.4201	93.3726		26.37	3.41704	3.23922	3.28126	100.32	96.1938	93.1795	102.434	98.2162	95.1154	97.1527	94.1706	88.6281	100.973	96.771	93.7122		26.43	3.50599	3.34911	3.35064	100.222	96.0997	93.088	102.334	98.1204	95.0223	101.164	97.0579	94.0777	100.873
		26.75	3.33564	3.00287	3.16743	99.9269	95.8168	92.8149	102.035	97.8339	94.7455	100.865	96.7716	93.8029	100.581	96.3965	93.3498		26.55	3.402	3.2269	3.24934	100.32	96.1939	93.1795	102.434	98.2162	95.1154	97.1527	94.1707	88.5593	100.973	96.7713	93.7124		26.61	3.49398	3.3337	3.3411	100.222	96.0997	93.088	102.334	98.1204	95.0223	101.161	97.0579	94.0777	100.873
		26.93	3.33012	3.0095	3.14242	99.9408	95.8302	92.8278	102.049	97.8475	94.7557	100.879	96.7851	93.8159	100.593	96.4071	93.3629		26.75	3.40505	3.21149	3.23657	100.32	96.1939	93.1796	102.437	98.2193	95.1184	97.1527	94.1707	88.4589	100.976	96.7745	93.7155		26.87	3.48247	3.32186	3.31604	100.236	96.1132	93.1011	102.351	98.1371	95.0356	101.178	97.0715	94.0908	100.891
		27.12	3.29665	2.99064	3.13245	99.9301	95.8199	92.8179	102.035	97.8339	94.7455	100.865	96.7746	93.8059	100.582	96.3969	93.3501		26.93	3.38143	3.2027	3.22747	100.334	96.2074	93.1927	102.451	98.233	95.1287	97.1663	94.1839	88.3336	100.991	96.7883	93.7288		26.99	3.44888	3.30602	3.30921	100.222	96.0999	93.0881	102.334	98.1204	95.0224	101.164	97.0579	94.0777	100.874
		27.37	3.27312	2.97572	3.12018	99.9409	95.8303	92.8279	102.046	97.8445	94.7558	100.879	96.7851	93.816	100.593	96.4076	93.3634		27.18	3.37148	3.18639	3.201	100.306	96.1806	93.1667	102.423	98.2056	95.1021	97.1392	94.1576	88.22	100.963	96.7615	93.7028		27.24	3.44893	3.27209	3.28049	100.219	96.0969	93.0853	102.334	98.1204	95.0194	101.161	97.0549	94.0748	100.874
		27.55	3.25257	2.95767	3.10152	99.9579	95.8467	92.8438	102.063	97.8612	94.7719	100.897	96.8015	93.832	100.61	96.4242	93.3794		27.36	3.33582	3.15908	3.1951	100.32	96.1941	93.1798	102.437	98.2193	95.1184	97.1527	94.1708	88.1721	100.977	96.7752	93.7161		27.43	3.44897	3.26599	3.27098	100.222	96.1	93.0883	102.337	98.1234	95.0253	101.164	97.0579	94.0778	100.877
		27.74	3.24915	2.95116	3.09475	99.941	95.8304	92.8281	102.046	97.8445	94.7558	100.879	96.7851	93.8161	100.593	96.4081	93.3638		27.55	3.32031	3.13706	3.16591	100.306	96.1777	93.1668	102.419	98.2025	95.1022	97.1392	94.1548	87.9906	100.96	96.7589	93.7004		27.61	3.40937	3.24703	3.25137	100.208	96.0866	93.0753	102.319	98.1067	95.0091	101.15	97.0444	94.0647	100.86
		27.98	3.21961	2.91774	3.06654	99.9549	95.8438	92.841	102.063	97.8612	94.769	100.894	96.7985	93.8292	100.611	96.4247	93.3769		27.74	3.30528	3.12166	3.15957	100.306	96.1808	93.1669	102.419	98.2025	95.1022	97.1392	94.1577	87.9562	100.96	96.7592	93.7006		27.8	3.40339	3.23166	3.22586	100.212	96.0867	93.0783	102.323	98.1097	95.0121	101.15	97.0474	94.0676	100.864
		28.16	3.2016	2.9116	3.06019	99.955	95.8438	92.8411	102.063	97.8612	94.772	100.894	96.7985	93.8293	100.611	96.4249	93.3772		27.99	3.29928	3.10623	3.13401	100.307	96.1808	93.167	102.423	98.2056	95.1022	97.1392	94.1578	87.8042	100.96	96.7594	93.7037		27.99	3.37379	3.21056	3.21678	100.226	96.1001	93.0913	102.337	98.1234	95.0254	101.164	97.061	94.0778	100.878
		28.34	3.20419	2.90199	3.03111	99.9442	95.8306	92.8311	102.049	97.8475	94.7588	100.879	96.7881	93.8191	100.597	96.4117	93.3644		28.16	3.28122	3.10009	3.13725	100.31	96.1839	93.1699	102.423	98.2056	95.1051	97.1422	94.1607	87.7555	100.964	96.7627	93.7068		28.22	3.35877	3.20441	3.19444	100.229	96.1062	93.0943	102.34	98.1265	95.0283	101.167	97.064	94.0837	100.881
		28.51	3.17118	2.88357	3.02796	99.9442	95.8336	92.8312	102.049	97.8475	94.7589	100.883	96.7881	93.8192	100.597	96.4119	93.3675		28.34	3.2692	3.08467	3.11488	100.31	96.1839	93.17	102.423	98.2056	95.1051	97.1422	94.1608	87.6465	100.964	96.7629	93.7041		28.4	3.34769	3.193	3.17619	100.254	96.13	93.1174	102.369	98.1538	95.0519	101.195	97.088	94.1071	100.91
		28.7	3.17423	2.86513	2.99613	99.9443	95.8306	92.8312	102.049	97.8475	94.7589	100.879	96.7881	93.8163	100.597	96.4122	93.3648		28.51	3.25369	3.06574	3.10169	100.293	96.1676	93.157	102.408	98.1919	95.0919	97.1287	94.1448	87.4937	100.95	96.7496	93.6912		28.58	3.32571	3.17363	3.17854	100.223	96.1003	93.0886	102.337	98.1234	95.0224	101.164	97.0579	94.0779	100.879
		28.94	3.1588	2.84937	2.98937	99.9304	95.8204	92.8184	102.035	97.8339	94.7457	100.869	96.7746	93.8062	100.583	96.399	93.3549		28.7	3.23609	3.06002	3.08298	100.31	96.184	93.1701	102.426	98.2086	95.1052	97.1422	94.1608	87.483	100.967	96.7633	93.7074		28.82	3.31717	3.16175	3.15026	100.243	96.1197	93.1074	102.354	98.1401	95.0416	101.181	97.0775	94.0969	100.896
		29.11	3.14038	2.8367	2.98261	99.9135	95.8041	92.8026	102.021	97.8203	94.7326	100.851	96.7582	93.7903	100.57	96.3858	93.3393		28.87	3.23659	3.03887	3.06425	100.324	96.1975	93.1831	102.437	98.2193	95.1184	97.1558	94.174	87.3546	100.978	96.7771	93.7178		29	3.30516	3.14637	3.14391	100.24	96.1168	93.1046	102.351	98.1371	95.0386	101.178	97.0745	94.094	100.893
		29.34	3.11723	2.82828	2.97073	99.9444	95.8338	92.8314	102.049	97.8475	94.759	100.883	96.7881	93.8193	100.598	96.4129	93.3683		29.05	3.20991	3.03005	3.04552	100.338	96.211	93.1962	102.451	98.233	95.1317	97.1693	94.1872	87.2923	100.993	96.7908	93.734		29.16	3.2781	3.1248	3.13117	100.24	96.1169	93.1047	102.354	98.1401	95.0386	101.181	97.0745	94.094	100.896
		29.52	3.10568	2.80717	2.95525	99.9584	95.8472	92.8444	102.063	97.8612	94.7722	100.897	96.8015	93.8324	100.612	96.4265	93.3815		29.29	3.20002	3.01379	3.04151	100.31	96.1842	93.1703	102.423	98.2056	95.1052	97.1422	94.1609	87.1474	100.965	96.764	93.708		29.4	3.26561	3.10278	3.10839	100.229	96.1065	93.0946	102.34	98.1265	95.0283	101.17	97.064	94.0839	100.882
		29.8	3.09326	2.80064	2.92938	99.9476	95.8369	92.8344	102.052	97.8506	94.762	100.886	96.7911	93.8223	100.601	96.4164	93.3717		29.46	3.17593	2.98912	3.01595	100.31	96.1842	93.1703	102.426	98.2086	95.1052	97.1422	94.161	87.1303	100.968	96.7673	93.7082		29.57	3.24802	3.10635	3.09608	100.243	96.1199	93.1077	102.354	98.1401	95.0416	101.181	97.0775	94.097	100.897
		29.98	3.07227	2.77605	2.90709	99.9476	95.8369	92.8345	102.052	97.8506	94.762	100.886	96.7911	93.8223	100.602	96.4166	93.3719		29.69	3.16132	2.9772	3.00681	100.324	96.1977	93.1834	102.437	98.2193	95.1185	97.1558	94.1741	87.0076	100.979	96.778	93.7215		29.81	3.24852	3.08829	3.08376	100.257	96.1334	93.1207	102.369	98.1538	95.0549	101.198	97.091	94.1102	100.911
		30.15	3.06328	2.773	2.90711	99.9477	95.837	92.8345	102.052	97.8506	94.762	100.886	96.7911	93.8224	100.602	96.4168	93.3692		29.87	3.15533	2.97105	2.99723	100.324	96.1978	93.1834	102.44	98.2193	95.1185	97.1558	94.1742	86.8268	100.979	96.7782	93.7217		29.98	3.23604	3.06629	3.05782	100.243	96.12	93.1078	102.354	98.1401	95.0416	101.184	97.0775	94.0971	100.897
		30.32	3.05729	2.75763	2.90397	99.9477	95.834	92.8346	102.052	97.8506	94.7621	100.883	96.7911	93.8195	100.596	96.4171	93.3694		30.03	3.1433	2.94637	2.98129	100.327	96.2008	93.1864	102.443	98.2254	95.1215	97.1588	94.1771	86.8039	100.983	96.7815	93.7248		30.15	3.21409	3.05311	3.0442	100.212	96.0903	93.079	102.326	98.1128	95.0151	101.153	97.0474	94.068	100.869
		30.54	3.03029	2.74535	2.8753	99.9478	95.8371	92.8346	102.052	97.8506	94.7621	100.883	96.7911	93.8224	100.59	96.4173	93.3696		30.26	3.12309	2.93795	2.96936	100.355	96.2277	93.2124	102.472	98.2497	95.148	97.1859	94.2035	86.7564	101.011	96.8088	93.7512		30.37	3.20296	3.03856	3.0323	100.243	96.1202	93.1079	102.354	98.1401	95.0416	101.184	97.0775	94.0971	100.898
		30.71	3.02688	2.7419	2.86856	99.9339	95.8238	92.8246	102.041	97.84	94.7519	100.872	96.7806	93.8094	100.57	96.4071	93.3597		30.43	3.11923	2.91861	2.96855	100.327	96.2009	93.1865	102.44	98.2223	95.1215	97.1588	94.1772	86.649	100.983	96.782	93.7223		30.54	3.19097	3.0201	3.02597	100.243	96.1202	93.108	102.354	98.1401	95.0416	101.184	97.0775	94.0971	100.898
		30.94	3.00889	2.73271	2.8431	99.9339	95.8209	92.8218	102.038	97.837	94.749	100.869	96.7776	93.8094	100.548	96.4043	93.357		30.59	3.10462	2.91596	2.94021	100.341	96.2144	93.1995	102.454	98.236	95.1348	97.1723	94.1904	86.5492	100.997	96.7957	93.7356		30.77	3.16086	3.00469	3.00683	100.243	96.1203	93.108	102.354	98.1401	95.0416	101.181	97.0775	94.0972	100.898
		31.15	2.9969	2.71428	2.8272	99.934	95.8209	92.8219	102.038	97.837	94.749	100.869	96.7776	93.8066	100.517	96.4046	93.3572		30.82	3.09214	2.90631	2.93021	100.327	96.201	93.1866	102.44	98.2223	95.1215	97.1588	94.1773	86.4109	100.983	96.7824	93.7256		30.99	3.16435	2.99897	2.99769	100.257	96.1337	93.1211	102.372	98.1569	95.0549	101.198	97.091	94.1103	100.915
		31.38	2.96988	2.70506	2.82085	99.934	95.8239	92.8219	102.041	97.84	94.752	100.872	96.7776	93.8095	100.476	96.4078	93.3603		31.04	3.06848	2.90366	2.91146	100.341	96.2145	93.1997	102.458	98.2391	95.1348	97.1723	94.1904	86.4345	101.001	96.7992	93.7389		31.15	3.13984	2.98316	2.98134	100.243	96.1204	93.1081	102.358	98.1432	95.0446	101.184	97.0775	94.0972	100.901
		31.54	2.95873	2.6997	2.80573	99.9619	95.8506	92.8478	102.07	97.8672	94.7755	100.9	96.8045	93.8357	100.451	96.4349	93.3865		31.21	3.04396	2.88785	2.8983	100.331	96.2041	93.1896	102.443	98.2254	95.1245	97.1618	94.1803	86.2187	100.987	96.7859	93.726		31.38	3.13642	2.96426	2.96498	100.232	96.107	93.0981	102.343	98.1295	95.0314	101.17	97.067	94.0871	100.888
		31.75	2.94632	2.6778	2.78943	99.948	95.8374	92.8349	102.056	97.8536	94.7653	100.886	96.7911	93.8226	100.35	96.4217	93.3737		31.43	3.047	2.88478	2.89193	100.327	96.2011	93.1868	102.443	98.2254	95.1245	97.1588	94.1774	86.147	100.978	96.7862	93.7263		31.59	3.10975	2.97088	2.93985	100.243	96.1205	93.1083	102.358	98.1432	95.0446	101.184	97.0775	94.0973	100.902
		31.98	2.93732	2.66551	2.7799	99.9511	95.8404	92.8379	102.059	97.8567	94.7653	100.889	96.7941	93.8256	100.256	96.425	93.3768		31.64	3.03755	2.86277	2.87876	100.313	96.1877	93.1738	102.429	98.2117	95.1083	97.1452	94.1643	86.0461	100.958	96.7729	93.7134		31.75	3.10076	2.95549	2.92711	100.247	96.1235	93.1112	102.361	98.1462	95.0476	101.187	97.0805	94.1003	100.905
		32.13	2.92191	2.64362	2.76043	99.9373	95.8241	92.825	102.041	97.8401	94.7522	100.872	96.7806	93.8126	100.167	96.4088	93.3611		31.81	3.01606	2.84388	2.86239	100.303	96.1744	93.1638	102.415	98.198	95.098	97.1347	94.1511	85.9653	100.934	96.7596	93.7005		31.98	3.08572	2.94625	2.91755	100.247	96.1206	93.1113	102.358	98.1432	95.0446	101.184	97.0805	94.0974	100.902
		32.35	2.91634	2.62862	2.76403	99.9543	95.8405	92.8409	102.059	97.8567	94.7683	100.889	96.7971	93.8256	100.031	96.4255	93.3772		32.02	3.00445	2.83814	2.84045	100.314	96.1878	93.1739	102.426	98.2086	95.1083	97.1452	94.1643	85.8884	100.936	96.7703	93.7109		32.13	3.07412	2.93435	2.8988	100.261	96.137	93.1243	102.372	98.1569	95.0579	101.198	97.094	94.1134	100.917
		32.56	2.89795	2.61905	2.74138	99.9373	95.8272	92.8251	102.042	97.8401	94.7523	100.875	96.7806	93.8126	99.88	96.4093	93.3644		32.24	3.00145	2.82888	2.82767	100.317	96.1909	93.1769	102.432	98.2147	95.1142	97.1482	94.1673	85.7707	100.908	96.7766	93.7169		32.29	3.06166	2.92779	2.89204	100.247	96.1236	93.1114	102.358	98.1432	95.0446	101.184	97.0805	94.1003	100.899
		32.77	2.87994	2.61293	2.72546	99.9374	95.8243	92.8252	102.042	97.8401	94.7523	100.872	96.7806	93.8126	99.6956	96.4096	93.3617		32.35	2.97777	2.80767	2.82488	100.331	96.2044	93.1899	102.446	98.2284	95.1246	97.1618	94.1804	85.7483	100.891	96.7873	93.7302		32.56	3.05007	2.90045	2.88291	100.261	96.1371	93.1244	102.375	98.1599	95.0579	101.202	97.094	94.1135	100.911
		32.93	2.87095	2.60373	2.71276	99.9374	95.8273	92.8252	102.042	97.8401	94.7523	100.872	96.7806	93.8127	99.4769	96.4099	93.362		32.61	2.97218	2.78338	2.79655	100.345	96.2148	93.203	102.458	98.2391	95.1379	97.1754	94.1907	85.5881	100.849	96.8011	93.7405		32.77	3.03461	2.88155	2.86974	100.247	96.1237	93.1115	102.358	98.1432	95.0446	101.187	97.0805	94.1004	100.894
		33.18	2.86456	2.588	2.69966	99.9236	95.814	92.8124	102.031	97.8266	94.7392	100.861	96.7672	93.7997	99.1943	96.3968	93.3521		32.77	2.96659	2.77761	2.79378	100.359	96.2313	93.2161	102.475	98.2559	95.1512	97.1889	94.2068	85.5685	100.803	96.8178	93.7567		32.93	3.02905	2.87892	2.85741	100.261	96.1372	93.1245	102.375	98.1599	95.0579	101.202	97.094	94.1136	100.88
		33.39	2.85258	2.5788	2.69014	99.9267	95.8141	92.8153	102.031	97.8296	94.7422	100.861	96.7702	93.7997	98.913	96.3971	93.3523		32.98	2.94165	2.7676	2.77062	100.331	96.2045	93.1901	102.443	98.2254	95.1246	97.1618	94.1805	85.4012	100.684	96.7881	93.7279		33.18	3.0166	2.86311	2.82829	100.25	96.1268	93.1145	102.361	98.1463	95.0476	101.187	97.0835	94.1034	100.838
		33.55	2.83798	2.55764	2.67461	99.9375	95.8274	92.8254	102.042	97.8402	94.7525	100.875	96.7806	93.8128	98.5673	96.4049	93.3655		33.18	2.92701	2.75874	2.78065	100.348	96.218	93.2061	102.461	98.2422	95.1409	97.1784	94.1937	85.2668	100.582	96.8049	93.7441		33.39	2.98992	2.8481	2.8447	100.264	96.1403	93.1276	102.375	98.1599	95.0609	101.205	97.0971	94.1166	100.808
		33.75	2.81958	2.545	2.67108	99.9268	95.8172	92.8155	102.031	97.8297	94.7423	100.861	96.7702	93.8027	98.1942	96.3858	93.3527		33.39	2.90592	2.74951	2.76468	100.345	96.218	93.2032	102.461	98.2422	95.1379	97.1754	94.1938	85.1836	100.454	96.8021	93.7443		33.6	2.97187	2.83579	2.80959	100.261	96.1374	93.1247	102.372	98.1569	95.0579	101.202	97.094	94.1137	100.758
		34.05	2.80497	2.53923	2.65555	99.9407	95.8305	92.8284	102.045	97.8433	94.7556	100.875	96.7836	93.8158	97.8296	96.3815	93.3659		33.6	2.90251	2.73678	2.73872	100.334	96.2076	93.1932	102.447	98.2285	95.1276	97.1648	94.1836	85.0684	100.298	96.7919	93.7343		33.75	2.98352	2.82925	2.81241	100.25	96.127	93.1147	102.361	98.1463	95.0476	101.191	97.0835	94.1035	100.697
		34.15	2.7956	2.52353	2.62653	99.9269	95.8172	92.8156	102.034	97.8328	94.7454	100.864	96.7702	93.8027	97.4065	96.3475	93.3503		33.75	2.8965	2.72136	2.72915	100.334	96.2077	93.1932	102.447	98.2285	95.1276	97.1648	94.1836	85.0627	100.135	96.7922	93.7345		33.96	2.95042	2.81694	2.79008	100.25	96.127	93.1147	102.364	98.1463	95.0476	101.191	97.0835	94.1035	100.6
		34.41	2.77157	2.51738	2.617	99.9269	95.8173	92.8156	102.031	97.8298	94.7425	100.861	96.7702	93.8028	96.9032	96.3059	93.3476		33.96	2.88788	2.70632	2.71038	100.345	96.2182	93.2034	102.458	98.2392	95.138	97.1754	94.1939	84.934	99.98	96.8029	93.742		34.1	2.93237	2.79845	2.78372	100.25	96.1241	93.1148	102.361	98.1463	95.0477	101.187	97.0835	94.1006	100.512
		34.56	2.75998	2.49623	2.61104	99.9377	95.8277	92.8257	102.046	97.8405	94.7528	100.875	96.7806	93.813	96.3727	96.2687	93.3521		34.1	2.88189	2.70326	2.70721	100.348	96.2212	93.2064	102.461	98.2422	95.141	97.1784	94.1968	84.7819	99.7258	96.8032	93.7451		34.41	2.92636	2.7954	2.76139	100.25	96.1242	93.1149	102.361	98.1463	95.0477	101.187	97.0835	94.1036	100.356
		34.77	2.76602	2.48703	2.60469	99.9409	95.8307	92.8286	102.046	97.8436	94.7558	100.878	96.7836	93.8159	95.8569	96.2031	93.3494		34.36	2.86682	2.69094	2.69446	100.348	96.2213	93.2064	102.461	98.2423	95.141	97.1784	94.1969	84.6556	99.4748	96.8065	93.7453		34.47	2.92721	2.77151	2.75259	100.278	96.154	93.1409	102.393	98.1767	95.0771	101.219	97.1106	94.1299	100.214
		35.01	2.75062	2.48363	2.59482	99.927	95.8174	92.8158	102.032	97.8301	94.7427	100.861	96.7702	93.8029	95.2715	96.0882	93.328		34.52	2.84533	2.67513	2.6973	100.337	96.2109	93.1964	102.45	98.2316	95.1307	97.1678	94.1867	84.5492	99.0686	96.7934	93.7353		34.76	2.89931	2.75845	2.73272	100.247	96.1243	93.1121	102.361	98.1463	95.0477	101.187	97.0805	94.1008	99.9764
		35.16	2.73001	2.46863	2.5729	99.9409	95.8308	92.8288	102.049	97.8468	94.7589	100.878	96.7836	93.816	94.7158	95.9969	93.3093		34.76	2.82988	2.65935	2.66817	100.317	96.1915	93.1776	102.43	98.2119	95.1115	97.1482	94.1677	84.4456	98.6782	96.7652	93.7166		34.96	2.88387	2.74883	2.71959	100.233	96.1109	93.1021	102.347	98.1327	95.0344	101.173	97.07	94.0877	99.7055
		35.41	2.73264	2.45292	2.57576	99.9302	95.8175	92.8188	102.036	97.8333	94.7458	100.864	96.7732	93.803	94.1118	95.8551	93.2588		34.87	2.81824	2.64431	2.659	100.331	96.205	93.1907	102.447	98.2287	95.1278	97.1618	94.1809	84.3053	98.2464	96.767	93.7328		35.16	2.87485	2.73652	2.71642	100.239	96.1169	93.105	102.353	98.1388	95.0374	101.18	97.073	94.0936	99.461
		35.6	2.70527	2.44648	2.55316	99.9163	95.8072	92.8059	102.022	97.8198	94.7328	100.853	96.7597	93.7929	93.4455	95.6713	93.2229		35.16	2.81144	2.63433	2.64868	100.306	96.1812	93.1676	102.419	98.2013	95.1013	97.1377	94.1576	84.2302	97.8582	96.7373	93.7011		35.31	2.86664	2.72188	2.70764	100.264	96.1408	93.1281	102.379	98.1631	95.061	101.205	97.0971	94.1169	99.1814
		35.8	2.69327	2.42804	2.54681	99.9133	95.8043	92.8031	102.022	97.8199	94.7329	100.85	96.7567	93.79	92.8298	95.4798	93.168		35.26	2.79756	2.63239	2.63065	100.352	96.2245	93.2096	102.465	98.2455	95.1441	97.1814	94.2	84.0273	97.4471	96.7511	93.7405		35.51	2.85119	2.71537	2.68812	100.254	96.1274	93.1181	102.365	98.1495	95.0507	101.191	97.0866	94.1038	98.7694
		36	2.68127	2.42807	2.52773	99.9133	95.8044	92.8032	102.019	97.8171	94.73	100.85	96.7567	93.7901	92.1453	95.2134	93.1074		35.55	2.78775	2.62241	2.62035	100.324	96.1977	93.1836	102.437	98.2182	95.1176	97.1543	94.1737	83.9522	96.9304	96.6763	93.7117		35.75	2.84179	2.70885	2.68459	100.24	96.1171	93.1052	102.354	98.1389	95.0374	101.18	97.073	94.0937	98.3888
		36.22	2.6693	2.40966	2.50868	99.9165	95.8044	92.8061	102.022	97.8203	94.7331	100.85	96.7597	93.7901	91.4515	94.8991	93.0148		35.7	2.76443	2.59845	2.6115	100.349	96.2216	93.2068	102.465	98.2457	95.1442	97.1784	94.1971	83.7863	96.3547	96.6494	93.7235		35.94	2.83359	2.68187	2.66622	100.268	96.1439	93.1312	102.382	98.1663	95.0669	101.208	97.1001	94.12	97.9803
		36.47	2.65729	2.40352	2.52144	99.9134	95.8045	92.8033	102.022	97.8205	94.7303	100.85	96.7567	93.7902	90.717	94.5698	92.8816		35.89	2.76446	2.59231	2.60195	100.349	96.2216	93.2069	102.462	98.2427	95.1413	97.1784	94.1972	83.7232	95.8965	96.5414	93.715		36.13	2.82155	2.68499	2.67264	100.268	96.144	93.1313	102.382	98.1664	95.064	101.208	97.1001	94.12	97.4534
		36.61	2.64868	2.39776	2.50909	99.9273	95.8178	92.8163	102.037	97.8312	94.7436	100.864	96.7702	93.8032	90.1389	94.2205	92.7758		36.08	2.74902	2.57655	2.58885	100.335	96.2083	93.1939	102.451	98.2321	95.131	97.1648	94.1841	83.5193	95.224	96.4501	93.6759		36.33	2.80009	2.65688	2.65315	100.254	96.1306	93.1184	102.365	98.1497	95.0507	101.194	97.0865	94.107	96.9255
		36.8	2.63104	2.38274	2.49037	99.9443	95.8312	92.8321	102.051	97.848	94.7598	100.878	96.7866	93.8193	89.423	93.8113	92.6323		36.28	2.72453	2.57004	2.57252	100.321	96.1949	93.181	102.434	98.2155	95.1148	97.1513	94.171	83.3671	94.5956	96.2986	93.631		36.47	2.7941	2.66	2.63401	100.257	96.1337	93.1213	102.368	98.1528	95.0537	101.194	97.0896	94.1099	96.4175
		37.04	2.62132	2.35748	2.48015	99.9135	95.8046	92.8035	102.023	97.8211	94.7307	100.85	96.7567	93.7903	88.7075	93.327	92.3631		36.52	2.73661	2.55462	2.57256	100.324	96.1979	93.1839	102.441	98.2217	95.1208	97.1543	94.174	83.1691	94.0245	96.1485	93.5963		36.7	2.78507	2.65388	2.61807	100.254	96.1307	93.1185	102.369	98.1529	95.0537	101.194	97.0865	94.1071	95.8248
		37.22	2.60633	2.35754	2.477	99.9166	95.8076	92.8064	102.023	97.8213	94.7339	100.85	96.7597	93.7933	88.0168	92.8508	92.0761		36.66	2.72458	2.55158	2.55982	100.327	96.1979	93.1869	102.441	98.2218	95.1208	97.1573	94.174	82.9769	93.4094	95.9532	93.5616		36.94	2.76401	2.63849	2.59575	100.254	96.1308	93.1186	102.366	98.1499	95.0508	101.194	97.0865	94.1071	95.1694
		37.46	2.60971	2.34559	2.44873	99.9306	95.821	92.8194	102.041	97.8383	94.7473	100.867	96.7732	93.8064	87.3195	92.2465	91.8106		36.9	2.69747	2.53617	2.54387	100.324	96.198	93.1841	102.441	98.2219	95.1209	97.1543	94.1741	82.822	92.7347	95.761	93.4715		37.12	2.77007	2.61382	2.60218	100.257	96.1338	93.1215	102.369	98.1531	95.0538	101.197	97.0895	94.1101	94.5359
		37.68	2.59472	2.34256	2.44877	99.9306	95.821	92.8195	102.038	97.8355	94.7475	100.867	96.7732	93.8065	86.5538	91.6954	91.3959		37.08	2.68844	2.52694	2.54071	100.324	96.198	93.1841	102.441	98.2221	95.121	97.1543	94.1741	82.627	92.1071	95.4755	93.3932		37.31	2.76708	2.61077	2.58943	100.257	96.1309	93.1216	102.369	98.1532	95.0539	101.194	97.0896	94.1072	93.9307
		37.78	2.58238	2.32691	2.41982	99.9167	95.8077	92.8066	102.024	97.8222	94.7345	100.85	96.7597	93.7935	85.873	91.1135	91.0323		37.27	2.68883	2.5057	2.52192	100.338	96.2115	93.1972	102.453	98.2329	95.1314	97.1678	94.1873	82.5008	91.4483	95.1702	93.3074		37.51	2.73321	2.60702	2.57279	100.229	96.1041	93.0957	102.341	98.126	95.0274	101.166	97.0625	94.081	93.243
		38.06	2.57603	2.31429	2.41314	99.9029	95.7945	92.7938	102.01	97.8089	94.7216	100.839	96.7463	93.7805	85.1486	90.5799	90.55		37.46	2.6768	2.50575	2.50596	100.338	96.2116	93.1973	102.456	98.2362	95.1315	97.1678	94.1874	82.2885	90.7171	94.8455	93.1853		37.74	2.74267	2.58273	2.56681	100.24	96.1176	93.1058	102.355	98.1398	95.0378	101.18	97.073	94.0942	92.5756
		38.23	2.57041	2.31159	2.42309	99.9199	95.8078	92.8096	102.028	97.8258	94.738	100.853	96.7627	93.7936	84.4635	89.9514	90.1305		37.68	2.65873	2.49033	2.49641	100.341	96.2116	93.2002	102.456	98.2364	95.1346	97.1709	94.1874	82.1307	90.0109	94.3944	92.9875		37.87	2.70917	2.57316	2.55692	100.229	96.1072	93.0958	102.341	98.1263	95.0275	101.166	97.0625	94.0841	91.851
		38.37	2.54342	2.2901	2.39129	99.9137	95.8049	92.8039	102.025	97.8231	94.7353	100.85	96.7567	93.7907	83.7791	89.3524	89.5881		37.87	2.64935	2.47459	2.48331	100.324	96.1982	93.1844	102.442	98.2199	95.1185	97.1543	94.1744	81.8783	89.3394	93.9091	92.7534		38.14	2.7126	2.56432	2.53816	100.243	96.1177	93.1089	102.356	98.1401	95.0409	101.18	97.076	94.0943	91.1741
		38.64	2.53178	2.27816	2.39804	99.9308	95.8212	92.8198	102.043	97.84	94.7517	100.867	96.7732	93.8068	83.0501	88.6398	89.1103		38.1	2.62827	2.48083	2.48018	100.324	96.1983	93.1845	102.443	98.2232	95.1217	97.1543	94.1744	81.7177	88.5895	93.4189	92.471		38.28	2.71	2.5462	2.51939	100.257	96.1341	93.1219	102.37	98.154	95.0542	101.194	97.0896	94.1104	90.4593
		38.82	2.52544	2.28404	2.38182	99.92	95.8109	92.8098	102.032	97.8298	94.7388	100.856	96.7627	93.7967	82.2823	87.9745	88.4685		38.23	2.62602	2.45684	2.46811	100.352	96.2252	93.2105	102.471	98.2508	95.1484	97.1814	94.2008	81.5626	87.8106	92.9728	92.2494		38.51	2.68592	2.54625	2.51942	100.26	96.1371	93.1249	102.374	98.1573	95.0573	101.197	97.0926	94.1134	89.6533
		39.08	2.52247	2.27793	2.37231	99.9232	95.814	92.8128	102.032	97.8302	94.7421	100.856	96.7657	93.7997	81.5416	87.2676	87.8449		38.47	2.6136	2.45343	2.4582	100.341	96.2148	93.2005	102.457	98.2374	95.1353	97.1708	94.1906	81.3504	87.199	92.4004	91.8784		38.64	2.67955	2.53361	2.48719	100.243	96.1208	93.1091	102.357	98.1408	95.0412	101.18	97.076	94.0975	88.9354
		39.23	2.51117	2.26323	2.34753	99.9479	95.8377	92.8358	102.058	97.8547	94.7658	100.884	96.7896	93.8229	80.936	86.6086	87.3181		38.69	2.61062	2.43805	2.44227	100.341	96.2148	93.2005	102.461	98.2407	95.1355	97.1708	94.1907	81.1266	86.5369	91.8229	91.5116		38.96	2.65851	2.51823	2.49364	100.243	96.1209	93.1092	102.357	98.1411	95.0414	101.183	97.076	94.0976	88.1516
		39.45	2.5045	2.26265	2.34375	99.9201	95.8111	92.81	102.033	97.8308	94.7427	100.856	96.7627	93.7969	80.1354	85.9256	86.647		38.82	2.58651	2.43809	2.43591	100.341	96.2149	93.2006	102.458	98.238	95.1357	97.1709	94.1908	80.8856	85.6801	91.2364	91.0456		39.13	2.66155	2.51828	2.48731	100.243	96.1209	93.1092	102.36	98.1444	95.0445	101.183	97.076	94.0976	87.3929
		39.62	2.49252	2.235	2.34061	99.9202	95.8111	92.8101	102.03	97.8282	94.74	100.853	96.7628	93.797	79.4698	85.1468	85.9479		39.08	2.57413	2.43161	2.41643	100.324	96.1985	93.1848	102.444	98.2246	95.1197	97.1543	94.1748	80.6506	84.9967	90.559	90.567		39.31	2.65858	2.49674	2.47139	100.243	96.121	93.1093	102.358	98.1416	95.0418	101.18	97.076	94.0977	86.7283
		39.85	2.48354	2.23198	2.31836	99.9202	95.8112	92.8102	102.03	97.8286	94.7404	100.853	96.7628	93.7971	78.6604	84.4519	85.2314		39.23	2.57113	2.42549	2.40689	100.327	96.2015	93.1877	102.447	98.2279	95.1259	97.1573	94.1777	80.4871	84.2468	89.9756	89.9875		39.54	2.62549	2.48136	2.46505	100.243	96.121	93.1094	102.358	98.1419	95.042	101.18	97.076	94.0978	85.9319
		40.02	2.46889	2.22619	2.31237	99.9341	95.8245	92.8231	102.045	97.8425	94.7538	100.87	96.7762	93.8102	77.9869	83.7476	84.6602		39.4	2.56852	2.39806	2.41049	100.341	96.215	93.2008	102.462	98.242	95.1394	97.1709	94.191	80.243	83.5744	89.3354	89.4933		39.67	2.61949	2.48449	2.4491	100.243	96.121	93.1094	102.361	98.1453	95.0422	101.183	97.076	94.0978	85.2203
		40.24	2.45991	2.22008	2.32835	99.9404	95.8275	92.829	102.052	97.849	94.7601	100.874	96.7823	93.8132	77.2055	82.9447	83.8827		39.62	2.55613	2.38541	2.407	100.331	96.2046	93.1908	102.448	98.2286	95.1264	97.1603	94.1808	79.9823	82.8882	88.6673	88.9537		39.89	2.61048	2.46603	2.44598	100.247	96.1241	93.1124	102.362	98.1456	95.0454	101.183	97.079	94.1009	84.3706
		40.49	2.4446	2.20444	2.30261	99.9234	95.8143	92.8133	102.034	97.8327	94.7442	100.856	96.7659	93.8003	76.4917	82.1993	83.1574		39.8	2.53505	2.3793	2.38786	100.328	96.2017	93.188	102.448	98.2289	95.1267	97.1573	94.178	79.704	82.1006	87.9576	88.3393		40.1	2.58908	2.45341	2.42974	100.23	96.1077	93.0966	102.348	98.1292	95.0295	101.169	97.0625	94.0849	83.6097
		40.66	2.44164	2.18296	2.28036	99.9203	95.8113	92.8104	102.032	97.8301	94.7416	100.853	96.7629	93.7975	75.8105	81.3844	82.4206		40.02	2.53242	2.37659	2.37226	100.345	96.2181	93.2039	102.463	98.243	95.1402	97.1739	94.1942	79.4483	81.4406	87.2629	87.7195		40.28	2.60153	2.45071	2.43014	100.247	96.1242	93.1125	102.362	98.1464	95.046	101.186	97.079	94.101	82.8125
		40.89	2.43934	2.18977	2.28742	99.9481	95.838	92.8363	102.063	97.8606	94.7712	100.885	96.7899	93.8237	75.072	80.7209	81.7675		40.19	2.53282	2.36462	2.36305	100.356	96.2286	93.2141	102.477	98.2571	95.1509	97.1844	94.2045	79.204	80.705	86.5682	87.0705		40.5	2.58049	2.42916	2.41101	100.244	96.1212	93.1097	102.363	98.1467	95.0433	101.183	97.076	94.0982	82.1103
		41.06	2.41802	2.17414	2.26168	99.9374	95.8277	92.8264	102.05	97.8474	94.7584	100.874	96.7795	93.8137	74.3646	79.9997	80.9931		40.45	2.51972	2.35131	2.3621	100.314	96.1884	93.1752	102.435	98.2163	95.1143	97.1438	94.1651	78.8812	79.89	85.8283	86.3585		40.71	2.56847	2.42613	2.41426	100.247	96.1213	93.1127	102.363	98.1471	95.0465	101.183	97.079	94.0983	81.3767
		41.31	2.40603	2.16804	2.26491	99.9374	95.8278	92.8264	102.05	97.8478	94.7586	100.874	96.7796	93.8138	73.6708	79.2777	80.2881		40.62	2.51673	2.35136	2.34616	100.317	96.1914	93.1781	102.435	98.2167	95.1146	97.1468	94.1681	78.6403	79.2375	85.0735	85.7324		40.89	2.56249	2.42621	2.39514	100.247	96.1243	93.1128	102.363	98.1474	95.0468	101.186	97.079	94.1013	80.6149
		41.47	2.39105	2.15887	2.2554	99.9375	95.8278	92.8265	102.053	97.8512	94.759	100.874	96.7797	93.814	72.9363	78.4358	79.5628		40.75	2.49	2.33323	2.33057	100.328	96.2019	93.1883	102.45	98.2307	95.1252	97.1573	94.1784	78.3845	78.4579	84.3515	85.0046		41.09	2.55614	2.41974	2.38529	100.233	96.111	93.0999	102.349	98.1341	95.0339	101.172	97.0655	94.0883	79.9047
		41.68	2.40011	2.14663	2.23955	99.9375	95.8279	92.8266	102.054	97.8516	94.7593	100.874	96.7799	93.8142	72.205	77.7168	78.8201		41.01	2.48702	2.33019	2.33062	100.331	96.2049	93.1913	102.453	98.2342	95.1314	97.1604	94.1815	78.135	77.7802	83.6026	84.3085		41.31	2.53546	2.39545	2.3793	100.247	96.1244	93.1129	102.364	98.1482	95.0474	101.186	97.0791	94.1015	79.0788
		41.9	2.38547	2.13775	2.23037	99.9514	95.8412	92.8396	102.068	97.8656	94.7728	100.888	96.7935	93.8274	71.518	76.9546	78.0563		41.22	2.48404	2.3117	2.32428	100.331	96.205	93.1914	102.45	98.2315	95.1288	97.1604	94.1816	77.8194	77.0177	82.8537	83.6299		41.47	2.53215	2.38593	2.35666	100.233	96.111	93.1	102.35	98.1349	95.0345	101.169	97.0655	94.0885	78.3593
		42.06	2.37885	2.13414	2.22661	99.9237	95.8146	92.8138	102.037	97.8357	94.7468	100.857	96.7668	93.8016	70.7481	76.1963	77.2891		41.43	2.45996	2.30251	2.31156	100.331	96.205	93.1914	102.454	98.235	95.1321	97.1604	94.1817	77.524	76.2145	81.9755	82.8348		41.64	2.52953	2.38632	2.36023	100.247	96.1245	93.1131	102.368	98.152	95.051	101.186	97.0791	94.1017	77.5207
		42.27	2.36419	2.11911	2.21105	99.9376	95.828	92.8268	102.054	97.8527	94.7632	100.875	96.7804	93.8148	70.0391	75.4729	76.6006		41.64	2.45097	2.30258	2.29562	100.331	96.2051	93.1915	102.454	98.2323	95.1295	97.1605	94.1818	77.1827	75.4018	81.2086	82.028		41.9	2.50548	2.36478	2.35391	100.25	96.1245	93.1161	102.368	98.1524	95.0514	101.186	97.0821	94.1018	76.8404
		42.48	2.34622	2.1038	2.19521	99.9345	95.8251	92.824	102.048	97.847	94.7577	100.872	96.7777	93.8122	69.3765	74.7239	75.7882		41.82	2.44765	2.28377	2.28576	100.317	96.1917	93.1786	102.437	98.219	95.1165	97.147	94.1688	76.888	74.6918	80.4695	81.2885		42.06	2.50484	2.35492	2.33732	100.219	96.0978	93.0873	102.34	98.1254	95.0252	101.158	97.0521	94.0757	76.0104
		42.68	2.34926	2.10385	2.19843	99.9377	95.8281	92.8269	102.052	97.8504	94.761	100.875	96.7809	93.8153	68.6514	73.9809	75.0804		41.98	2.43295	2.27488	2.28615	100.331	96.2052	93.1916	102.455	98.2361	95.1301	97.1607	94.1821	76.6922	74.0684	79.7439	80.6009		42.31	2.49956	2.34639	2.35084	100.25	96.1276	93.1162	102.372	98.1562	95.0521	101.189	97.0822	94.105	75.3168
		42.89	2.33429	2.0916	2.18256	99.9377	95.8281	92.827	102.052	97.8508	94.7613	100.875	96.7812	93.8156	67.9263	73.2679	74.4044		42.19	2.43601	2.26876	2.2798	100.331	96.2052	93.1917	102.455	98.2365	95.1305	97.1608	94.1823	76.3021	73.3091	78.9709	79.8261		42.48	2.48756	2.33102	2.32214	100.247	96.1247	93.1134	102.369	98.1536	95.0495	101.186	97.0793	94.1022	74.5425
		43.1	2.31932	2.08552	2.18582	99.9408	95.8311	92.83	102.056	97.8542	94.7646	100.879	96.7845	93.8188	67.2294	72.513	73.5717		42.39	2.42098	2.26884	2.25748	100.331	96.2052	93.1918	102.455	98.2368	95.1338	97.1609	94.1824	76.0612	72.6063	78.2732	79.1213		42.68	2.4846	2.33419	2.31262	100.25	96.1277	93.1164	102.372	98.154	95.0528	101.189	97.0823	94.1053	73.7807
		43.29	2.31368	2.07971	2.17343	99.9547	95.8415	92.843	102.07	97.8681	94.7781	100.89	96.7982	93.8293	66.5823	71.8519	72.8768		42.6	2.41197	2.26273	2.25115	100.331	96.2053	93.1919	102.456	98.2372	95.1341	97.161	94.1826	75.7084	71.9129	77.446	78.3582		42.89	2.46022	2.32159	2.30597	100.236	96.1144	93.1035	102.358	98.1437	95.0399	101.175	97.0689	94.0923	73.0025
		43.5	2.29838	2.0641	2.17001	99.9409	95.8312	92.8301	102.056	97.8549	94.7653	100.879	96.785	93.8194	65.8542	71.057	72.1153		42.81	2.39661	2.24084	2.2477	100.317	96.1919	93.1789	102.442	98.2239	95.1212	97.1476	94.1697	75.3995	71.2064	76.7827	77.6367		43.1	2.45724	2.3155	2.28687	100.236	96.1144	93.1035	102.356	98.1411	95.0403	101.175	97.069	94.0925	72.2533
		43.69	2.30379	2.05742	2.15035	99.9131	95.8046	92.8044	102.028	97.8281	94.7394	100.851	96.7584	93.7937	65.1548	70.3034	71.3209		43.01	2.39399	2.23197	2.2257	100.331	96.2054	93.192	102.456	98.238	95.1348	97.1614	94.1831	75.0429	70.4351	76.0295	76.9049		43.29	2.44491	2.30596	2.28661	100.222	96.1011	93.0906	102.345	98.1309	95.0274	101.162	97.0556	94.0796	71.4723
		43.9	2.29216	2.05163	2.14434	99.9271	95.818	92.8174	102.043	97.8421	94.753	100.862	96.7721	93.8071	64.4701	69.5733	70.6317		43.17	2.39671	2.21934	2.23182	100.323	96.198	93.1849	102.446	98.2277	95.1249	97.1541	94.176	74.7658	69.6943	75.1979	76.1079		43.5	2.44228	2.2971	2.26782	100.24	96.1175	93.1066	102.363	98.148	95.047	101.179	97.0724	94.0958	70.7801
		44.13	2.29222	2.03323	2.1253	99.924	95.815	92.8146	102.043	97.8424	94.7534	100.863	96.7695	93.8045	63.7326	68.8064	69.9153		43.37	2.37566	2.2225	2.2255	100.32	96.195	93.1821	102.443	98.225	95.1223	97.1513	94.1733	74.436	68.9477	74.4612	75.3769		43.65	2.43031	2.2694	2.26152	100.24	96.1175	93.1067	102.36	98.1453	95.0445	101.176	97.0725	94.0961	70.009
		44.33	2.26222	2.04253	2.12853	99.9271	95.8181	92.8175	102.043	97.8428	94.7538	100.866	96.7728	93.8078	63.1327	68.0845	69.2249		43.58	2.35159	2.20713	2.20638	100.317	96.1921	93.1821	102.443	98.2254	95.1227	97.1515	94.1707	74.1034	68.3265	73.7274	74.6751		43.9	2.41228	2.27256	2.25198	100.24	96.1176	93.1067	102.36	98.1457	95.0449	101.176	97.0727	94.0963	69.2912
		44.54	2.26259	2.02441	2.11615	99.9442	95.8344	92.8333	102.061	97.8598	94.7704	100.88	96.7896	93.824	62.432	67.3989	68.4541		43.78	2.36068	2.18865	2.20644	100.32	96.1951	93.1822	102.443	98.2257	95.1231	97.1518	94.1739	73.8482	67.696	73.0117	73.9442		44.1	2.4003	2.26648	2.23609	100.24	96.1176	93.1068	102.36	98.1461	95.0453	101.176	97.073	94.0966	68.4794
		44.73	2.26533	2.02419	2.11591	99.9272	95.8181	92.8176	102.047	97.8435	94.7547	100.867	96.7734	93.8084	61.7515	66.6557	67.7165		43.98	2.35805	2.19212	2.19722	100.331	96.2056	93.1924	102.458	98.2398	95.1338	97.1626	94.1844	73.4541	66.9336	72.282	73.1681		44.29	2.40304	2.25079	2.24223	100.226	96.1043	93.0939	102.346	98.1328	95.0324	101.162	97.0597	94.0838	67.7239
		44.89	2.25337	2.00889	2.09371	99.9303	95.8212	92.8206	102.047	97.8469	94.7582	100.867	96.7768	93.8117	61.0921	65.9308	67.0291		44.17	2.34905	2.17673	2.19088	100.331	96.2056	93.1925	102.458	98.2402	95.1372	97.1628	94.1847	73.1185	66.2088	71.5391	72.4313		44.46	2.39406	2.24162	2.21995	100.226	96.1043	93.094	102.347	98.1332	95.0329	101.163	97.0599	94.084	67.0282
		45.12	2.24411	2.00253	2.07755	99.9134	95.8049	92.8049	102.033	97.8337	94.7425	100.853	96.7606	93.7961	60.3806	65.2088	66.257		44.34	2.33404	2.16754	2.18455	100.335	96.2087	93.1954	102.462	98.2436	95.1406	97.1662	94.188	72.8748	65.4683	70.7842	71.6449		44.65	2.37036	2.23892	2.21074	100.24	96.1178	93.1071	102.361	98.1473	95.0466	101.177	97.0737	94.0975	66.304
		45.32	2.22614	1.99028	2.08079	99.9134	95.8049	92.805	102.034	97.8341	94.743	100.853	96.761	93.7965	59.7182	64.457	65.5726		44.57	2.33377	2.16113	2.15873	100.321	96.1953	93.1825	102.448	98.2272	95.1247	97.1529	94.1751	72.5062	64.7721	70.0647	70.9506		44.89	2.36773	2.21769	2.21433	100.254	96.1312	93.1201	102.379	98.1644	95.0603	101.194	97.0875	94.1109	65.5797
		45.55	2.23045	1.98532	2.07884	99.9721	95.8612	92.8595	102.091	97.8888	94.7991	100.91	96.8181	93.852	59.0136	63.7947	64.8487		44.73	2.30968	2.155	2.16517	100.324	96.1983	93.1855	102.448	98.2306	95.1281	97.1562	94.1784	72.1592	64.2075	69.364	70.2663		45.09	2.35573	2.22084	2.1984	100.254	96.1312	93.1202	102.376	98.1617	95.0608	101.195	97.0878	94.1112	64.8305
		45.74	2.21816	1.98202	2.05948	99.9582	95.848	92.8467	102.077	97.8756	94.7864	100.896	96.805	93.8392	58.3897	63.0606	64.1201		44.92	2.30436	2.14332	2.14985	100.352	96.2252	93.2116	102.477	98.2584	95.1551	97.1836	94.2051	71.8667	63.488	68.6313	69.5257		45.28	2.34645	2.19593	2.19498	100.24	96.1179	93.1073	102.365	98.1515	95.0509	101.181	97.0746	94.0985	64.0973
		45.94	2.2119	1.96951	2.05927	99.9444	95.8347	92.8339	102.063	97.8623	94.7737	100.885	96.7919	93.8266	57.7659	62.3748	63.4295		45.15	2.3041	2.13383	2.14323	100.338	96.2088	93.1986	102.463	98.2451	95.1423	97.1704	94.1893	71.5297	62.8077	67.918	68.7849		45.47	2.34317	2.19261	2.18835	100.229	96.1075	93.0973	102.351	98.1382	95.0382	101.167	97.0644	94.0886	63.4084
		46.12	2.19394	1.96034	2.04658	99.9444	95.8347	92.8339	102.063	97.8627	94.7742	100.886	96.7922	93.8269	57.1158	61.6528	62.6984		45.36	2.29511	2.11846	2.1369	100.335	96.2089	93.1958	102.463	98.2424	95.1398	97.1677	94.1897	71.1798	62.108	67.136	68.0277		45.66	2.34053	2.1868	2.16955	100.243	96.1209	93.1103	102.366	98.1523	95.0519	101.184	97.0782	94.1021	62.6806
		46.31	2.17927	1.94527	2.0501	99.9583	95.8481	92.8469	102.078	97.8766	94.7879	100.897	96.806	93.8403	56.4736	60.9752	61.9759		45.55	2.27707	2.11542	2.11777	100.338	96.2119	93.1988	102.463	98.2458	95.1433	97.171	94.1929	70.8558	61.3895	66.3901	67.253		45.86	2.32521	2.17115	2.16293	100.229	96.1046	93.0975	102.352	98.139	95.0391	101.167	97.065	94.0864	61.9479
		46.51	2.18534	1.94228	2.04063	99.9553	95.8451	92.8441	102.078	97.877	94.7883	100.897	96.8033	93.8378	55.7891	60.2411	61.2999		45.7	2.27681	2.10593	2.10475	100.324	96.1985	93.1858	102.452	98.2355	95.1305	97.1578	94.1802	70.5047	60.7567	65.6982	66.5505		46.05	2.30752	2.17154	2.15373	100.243	96.118	93.1105	102.366	98.153	95.0529	101.182	97.0789	94.0999	61.3014
		46.74	2.17308	1.93592	2.02765	99.9445	95.8348	92.8342	102.064	97.8638	94.7757	100.883	96.7932	93.8281	55.1344	59.4387	60.511		45.94	2.26783	2.09983	2.11761	100.324	96.1985	93.1859	102.453	98.2359	95.1339	97.1581	94.1805	70.2065	60.0696	64.9344	65.8138		46.24	2.30759	2.16545	2.14101	100.243	96.1181	93.1106	102.367	98.1534	95.0534	101.182	97.0792	94.1003	60.5303
		46.92	2.16712	1.936	2.0118	99.9445	95.8349	92.8342	102.067	97.8671	94.7762	100.887	96.7936	93.8285	54.4937	58.8216	59.809		46.12	2.25583	2.08445	2.10168	100.324	96.1986	93.186	102.45	98.2332	95.1314	97.1584	94.1809	69.8567	59.4673	64.2457	65.1266		46.47	2.30463	2.15935	2.13789	100.246	96.1241	93.1136	102.37	98.1569	95.0569	101.185	97.0826	94.1065	59.8251
		47.12	2.15818	1.93916	2.01823	99.9446	95.8349	92.8343	102.064	97.8644	94.7767	100.887	96.7939	93.8288	53.8405	58.1835	59.1243		46.31	2.25319	2.08173	2.09885	100.338	96.2121	93.1991	102.468	98.2503	95.1452	97.1723	94.1944	69.4907	58.7445	63.566	64.3493		46.65	2.28964	2.14092	2.11879	100.243	96.1212	93.1108	102.367	98.1542	95.0544	101.186	97.0799	94.1039	59.1041
		47.29	2.14952	1.91794	2.0122	99.9616	95.8512	92.8502	102.082	97.8814	94.7933	100.901	96.8107	93.8451	53.2072	57.4755	58.4217		46.51	2.23817	2.07253	2.08612	100.338	96.2121	93.1991	102.465	98.2476	95.1457	97.1726	94.1948	69.1638	58.1265	62.8652	63.6941		46.85	2.27163	2.15642	2.12843	100.243	96.1212	93.1108	102.371	98.1576	95.055	101.186	97.0802	94.1043	58.4397
		47.52	2.14357	1.91185	1.99315	99.9616	95.8483	92.8502	102.082	97.8818	94.7938	100.902	96.811	93.8426	52.557	56.7624	57.7341		46.69	2.22015	2.06025	2.0766	100.335	96.2092	93.1963	102.465	98.248	95.1462	97.17	94.1922	68.8254	57.4362	62.0982	62.9864		47.04	2.26869	2.12563	2.10934	100.243	96.1213	93.1109	102.368	98.1549	95.0555	101.183	97.0806	94.1047	57.7438
		47.74	2.14063	1.90577	1.99641	99.9586	95.8484	92.8474	102.083	97.8821	94.7943	100.902	96.8083	93.843	51.8787	56.0282	56.971		46.88	2.22592	2.05694	2.05718	100.321	96.1958	93.1834	102.451	98.2346	95.1305	97.1567	94.1794	68.4774	56.8102	61.425	62.2321		47.22	2.26273	2.11954	2.08386	100.243	96.1213	93.111	102.371	98.1584	95.056	101.187	97.0809	94.1051	56.9978
		47.93	2.13797	1.89687	1.98083	99.9756	95.8647	92.8633	102.097	97.8961	94.808	100.919	96.8252	93.8593	51.2294	55.3078	56.2186		47.08	2.2085	2.04212	2.06422	100.355	96.2286	93.2153	102.483	98.2654	95.1634	97.1902	94.212	68.0978	56.1074	60.6901	61.5446		47.45	2.24171	2.11036	2.09351	100.243	96.1213	93.1111	102.372	98.1588	95.0595	101.187	97.0812	94.1055	56.3239
		48.12	2.1227	1.89053	1.96787	99.9586	95.8484	92.8476	102.08	97.8798	94.7924	100.899	96.809	93.8437	50.6065	54.638	55.5145		47.26	2.20191	2.0509	2.05092	100.324	96.1988	93.1864	102.455	98.2384	95.1373	97.1604	94.1831	67.8437	55.5083	59.9905	60.8286		47.67	2.23273	2.10735	2.0808	100.246	96.1244	93.114	102.372	98.1592	95.0601	101.19	97.0846	94.1088	55.5716
		48.33	2.10175	1.86906	1.96156	99.9587	95.8485	92.8476	102.083	97.8832	94.7929	100.903	96.8093	93.8441	49.9283	53.9398	54.853		47.45	2.20228	2.04199	2.05127	100.341	96.2153	93.2024	102.469	98.2525	95.1511	97.1773	94.1996	67.446	54.785	59.238	60.0682		47.85	2.24787	2.092	2.0713	100.246	96.1244	93.1141	102.372	98.1595	95.0606	101.187	97.0849	94.1092	54.9259
		48.52	2.10751	1.88118	1.95816	99.9479	95.8382	92.8377	102.069	97.8699	94.7832	100.889	96.7992	93.8344	49.3619	53.2223	54.1143		47.67	2.17853	2.0269	2.03242	100.355	96.2287	93.2155	102.484	98.2665	95.1649	97.1912	94.2131	67.0825	54.1337	58.5634	59.3601		48.04	2.22081	2.09826	2.07456	100.247	96.1244	93.1142	102.373	98.1599	95.0612	101.191	97.0853	94.1096	54.205
		48.73	2.09827	1.86559	1.96751	99.934	95.8249	92.8249	102.056	97.8567	94.7704	100.875	96.7861	93.8217	48.6519	52.5349	53.4309		47.89	2.18432	2.02052	2.03542	100.341	96.2154	93.2026	102.47	98.2532	95.1522	97.178	94.2003	66.729	53.5143	57.8304	58.647		48.22	2.2239	2.07673	2.05547	100.243	96.1215	93.1114	102.373	98.1603	95.0588	101.188	97.0826	94.1071	53.4809
		48.95	2.0866	1.86285	1.9583	99.9448	95.8353	92.835	102.07	97.8706	94.7842	100.89	96.7969	93.8321	48.0774	51.8292	52.7218		48.04	2.16358	2.01161	2.01658	100.352	96.2258	93.2128	102.484	98.2673	95.166	97.1889	94.2109	66.4142	52.822	57.0473	57.8542		48.41	2.2089	2.07063	2.05553	100.243	96.1215	93.1115	102.373	98.1607	95.0593	101.188	97.083	94.1075	52.7882
		49.14	2.07165	1.84754	1.93924	99.948	95.8353	92.8379	102.07	97.871	94.7846	100.89	96.8002	93.8325	47.3648	51.1911	52.0226		48.26	2.16937	2.00831	2.00996	100.341	96.2155	93.2027	102.47	98.2539	95.1532	97.1787	94.2011	66.0178	52.1463	56.4169	57.1734		48.63	2.19422	2.06482	2.0399	100.261	96.135	93.1274	102.388	98.1747	95.0761	101.203	97.0999	94.121	52.1404
		49.35	2.07141	1.84427	1.93586	99.9372	95.825	92.828	102.06	97.8607	94.7749	100.879	96.7901	93.8227	46.7489	50.471	51.2932		48.41	2.15405	2.00193	2.00655	100.327	96.1991	93.1898	102.456	98.2405	95.1405	97.1654	94.1854	65.6157	51.474	55.615	56.4287		48.84	2.19428	2.05255	2.02721	100.261	96.138	93.1275	102.388	98.1751	95.0766	101.206	97.1002	94.1243	51.4695
		49.53	2.07176	1.83844	1.92663	99.948	95.8384	92.8381	102.074	97.8747	94.7856	100.893	96.8008	93.8362	46.121	49.801	50.6331		48.63	2.13632	1.98375	1.99731	100.341	96.2155	93.2029	102.471	98.2546	95.1543	97.1793	94.2018	65.3783	50.8537	54.9732	55.6706		49.03	2.18199	2.03999	2.01421	100.247	96.1247	93.1146	102.377	98.1648	95.0639	101.192	97.087	94.1116	50.7508
		49.74	2.0568	1.83544	1.9044	99.9512	95.8384	92.841	102.074	97.875	94.7891	100.894	96.8042	93.8365	45.4459	49.0969	49.9194		48.84	2.1397	1.97793	1.98488	100.355	96.229	93.216	102.485	98.2687	95.1681	97.1932	94.2154	64.9543	50.1956	54.2349	54.9793		49.2	2.17304	2.03392	2.01109	100.247	96.1247	93.1147	102.374	98.1621	95.0644	101.193	97.0873	94.1119	50.0988
		49.96	2.05687	1.82628	1.90765	99.9481	95.8384	92.8382	102.075	97.8754	94.7866	100.894	96.8015	93.8369	44.7958	48.3929	49.2261		49.03	2.13012	1.98053	1.97798	100.328	96.2022	93.19	102.46	98.2447	95.145	97.1664	94.1895	64.5749	49.4945	53.5431	54.2476		49.43	2.16405	2.02781	2.00796	100.25	96.1247	93.1176	102.378	98.1656	95.0679	101.193	97.0907	94.1153	49.4061
		50.17	2.04462	1.82302	1.91382	99.9342	95.8251	92.8254	102.061	97.8591	94.774	100.88	96.7884	93.8242	44.1584	47.7092	48.4738		49.24	2.12084	1.9587	1.98097	100.317	96.1888	93.18	102.446	98.2313	95.1322	97.1562	94.1767	64.2735	48.8728	52.796	53.5384		49.61	2.15508	2.02171	1.99845	100.247	96.1248	93.1148	102.378	98.1659	95.0685	101.193	97.088	94.1127	48.726
		50.35	2.03539	1.81361	1.89133	99.9204	95.8119	92.8126	102.047	97.8489	94.7613	100.866	96.7752	93.8116	43.5273	47.0557	47.8116		49.43	2.11245	1.95623	1.96559	100.342	96.2157	93.2032	102.475	98.2591	95.1564	97.1806	94.2033	63.9186	48.1774	52.1069	52.8194		49.78	2.14913	2.01563	1.99531	100.247	96.1248	93.1149	102.378	98.1663	95.069	101.193	97.0883	94.1131	48.0176
		50.57	2.02644	1.8106	1.89138	99.9204	95.8119	92.8126	102.044	97.8462	94.7618	100.867	96.7755	93.8119	42.915	46.3368	47.1156		49.64	2.11523	1.94059	1.94621	100.328	96.2023	93.1903	102.458	98.2427	95.1436	97.1674	94.1906	63.4967	47.5338	51.414	52.1424		50.03	2.14618	2.00644	1.9826	100.247	96.1249	93.115	102.379	98.1667	95.0696	101.194	97.0887	94.1136	47.3405
		50.77	2.02049	1.8076	1.87871	99.9235	95.8149	92.8156	102.047	97.8496	94.7652	100.867	96.7788	93.8152	42.2776	45.627	46.4312		49.81	2.10353	1.94402	1.95293	100.345	96.2187	93.2062	102.479	98.2628	95.1633	97.1843	94.207	63.1987	46.9349	50.7836	51.439		50.21	2.13118	2.00344	1.9763	100.247	96.1249	93.1151	102.379	98.167	95.0672	101.194	97.089	94.1139	46.6321
		50.99	2.01455	1.79536	1.87878	99.9205	95.812	92.8128	102.044	97.8499	94.7598	100.867	96.7762	93.8126	41.6527	44.9141	45.738		50.03	2.08579	1.9351	1.93409	100.356	96.2292	93.2164	102.49	98.2738	95.1741	97.1951	94.2176	62.8462	46.3139	50.0327	50.7297		50.42	2.12492	1.9878	1.9697	100.236	96.1145	93.1051	102.365	98.1537	95.0574	101.183	97.0788	94.1041	46.0051
		51.19	2.01461	1.79235	1.87565	99.9236	95.815	92.8157	102.038	97.8381	94.7633	100.871	96.7795	93.8159	41.0184	44.3182	45.0362		50.21	2.07982	1.92591	1.92775	100.359	96.2322	93.2194	102.491	98.2742	95.1746	97.1985	94.2209	62.4647	45.6894	49.3589	50.0335		50.6	2.12229	1.9789	1.96046	100.253	96.1309	93.121	102.383	98.1708	95.0742	101.198	97.0957	94.1205	45.3
		51.37	1.99992	1.77728	1.86324	99.9375	95.8284	92.8287	102.04	97.8155	94.7446	100.885	96.7932	93.8293	40.4179	43.6054	44.3753		50.38	2.07931	1.91925	1.93048	100.331	96.2054	93.1934	102.462	98.2471	95.1486	97.1717	94.195	62.1146	45.0305	48.6534	49.2974		50.8	2.12837	1.98205	1.96053	100.25	96.128	93.1182	102.38	98.1682	95.0718	101.195	97.093	94.118	44.6073
		51.58	1.9937	1.77403	1.85667	99.9206	95.8121	92.813	101.975	97.7354	94.6936	100.868	96.7771	93.8137	39.7968	42.9944	43.6847		50.6	2.05855	1.91343	1.92122	100.345	96.2189	93.2065	102.477	98.2611	95.1624	97.1855	94.2085	61.7907	44.403	48.0046	48.6811		50.99	2.10162	1.97624	1.95128	100.264	96.1414	93.1313	102.394	98.1822	95.0856	101.209	97.1069	94.1315	43.9552
		51.78	1.99104	1.76821	1.84744	99.9376	95.8254	92.8288	101.86	97.5882	94.6337	100.882	96.7938	93.8271	39.1211	42.2965	42.9947		50.77	2.05558	1.91348	1.92127	100.345	96.2189	93.2066	102.48	98.2645	95.1658	97.1858	94.2088	61.4465	43.7315	47.3128	47.9588		51.22	2.09265	1.95471	1.94176	100.264	96.1415	93.1313	102.398	98.1856	95.0891	101.213	97.1072	94.1319	43.2718
		51.96	1.97582	1.76802	1.85043	99.9237	95.8122	92.816	101.643	97.3531	94.4886	100.868	96.7807	93.8144	38.5409	41.5449	42.2608		50.99	2.05594	1.90765	1.90882	100.359	96.2324	93.2197	102.495	98.2786	95.1767	97.1997	94.2223	61.0535	43.1289	46.6246	47.2432		51.4	2.0864	1.95142	1.93198	100.247	96.1251	93.1155	102.381	98.1692	95.0705	101.196	97.0909	94.1162	42.6577
		52.16	1.97288	1.7558	1.83457	99.9237	95.8152	92.8161	101.276	97.0525	94.2683	100.869	96.781	93.8176	37.8505	40.9222	41.5794		51.22	2.04696	1.89228	1.90249	100.359	96.2324	93.2197	102.492	98.2759	95.1772	97.2	94.2227	60.6864	42.5139	45.8726	46.4888		51.58	2.08344	1.95149	1.92883	100.253	96.1281	93.1214	102.378	98.1696	95.074	101.199	97.0973	94.1195	42.0308
		52.37	1.97594	1.74663	1.82827	99.9269	95.8182	92.819	100.782	96.5786	93.9568	100.875	96.7843	93.8209	37.2352	40.2395	40.8922		51.37	2.03167	1.87973	1.8895	100.345	96.219	93.2068	102.475	98.2625	95.1615	97.1868	94.2099	60.3539	41.8365	45.2256	45.8562		51.74	2.07147	1.94541	1.91613	100.25	96.1282	93.1186	102.368	98.1608	95.0745	101.199	97.0946	94.1199	41.2785
		52.54	1.96698	1.74054	1.82832	99.9269	95.8182	92.8191	100.002	95.9559	93.5893	100.875	96.7846	93.8212	36.5981	39.5449	40.2079		51.54	2.02872	1.8798	1.88637	100.345	96.2191	93.2069	102.456	98.2415	95.159	97.1871	94.2103	60.004	41.2216	44.5188	45.1602		51.99	2.06251	1.93314	1.9162	100.25	96.1282	93.1187	102.327	98.1246	95.0544	101.199	97.0949	94.1202	40.6046
		52.78	1.96104	1.73139	1.81249	99.9269	95.8182	92.8192	99.1434	95.2237	93.0718	100.873	96.7849	93.8216	35.9705	38.8534	39.5528		51.74	2.02274	1.8737	1.86724	100.348	96.2191	93.2099	102.418	98.2174	95.1448	97.1904	94.2135	59.591	40.5784	43.8601	44.4699		52.19	2.05023	1.91443	1.90963	100.236	96.1149	93.1057	102.244	98.0137	95.0063	101.186	97.0817	94.1075	39.9032
		52.98	1.95836	1.73785	1.82553	99.9408	95.8316	92.8321	98.1493	94.3831	92.3844	100.887	96.7986	93.835	35.3321	38.1913	38.8218		51.95	2.01348	1.86732	1.87344	100.334	96.2057	93.1969	102.308	98.0881	95.0966	97.1771	94.2008	59.2988	39.8575	43.1233	43.7183		52.37	2.05361	1.92095	1.89399	100.247	96.1253	93.1159	102.105	97.8722	94.9375	101.197	97.0925	94.1181	39.213
		53.18	1.94588	1.7159	1.80916	99.9131	95.805	92.8064	96.9655	93.4425	91.5733	100.862	96.772	93.8092	34.6948	37.5043	38.1211		52.16	2.01326	1.86715	1.86366	100.32	96.1953	93.184	102.135	97.9313	94.9775	97.1639	94.188	58.9408	39.2246	42.4529	43.0019		52.61	2.03259	1.91487	1.89406	100.25	96.1283	93.1189	101.826	97.6134	94.8022	101.2	97.0959	94.1213	38.4984
		53.36	1.9402	1.72545	1.79674	99.9301	95.8213	92.8222	95.721	92.2887	90.6622	100.876	96.7887	93.8255	34.0315	36.7943	37.4047		52.34	1.99004	1.85564	1.85171	100.359	96.2327	93.2202	101.831	97.701	94.9055	97.2018	94.2248	58.5782	38.6011	41.7007	42.2859		52.78	2.0447	1.89024	1.89093	100.253	96.1313	93.1219	101.343	97.2173	94.599	101.204	97.0992	94.1247	37.831
		53.56	1.94327	1.70398	1.79044	99.9239	95.8154	92.8165	94.428	91.1736	89.7089	100.874	96.783	93.82	33.3946	36.1299	36.738		52.54	1.99915	1.84333	1.85496	100.362	96.2357	93.2231	101.392	97.3869	94.7138	97.2052	94.2281	58.2512	37.9485	41.0542	41.6307		52.98	2.02369	1.89033	1.86544	100.25	96.1284	93.119	100.682	96.7024	94.3131	101.201	97.0965	94.1221	37.1918
		53.79	1.92832	1.7102	1.79367	99.927	95.8184	92.8195	93.0781	89.9187	88.5583	100.877	96.7863	93.8232	32.7077	35.4507	36.0105		52.74	1.98085	1.83699	1.83239	100.345	96.2193	93.2073	100.732	96.7998	94.3848	97.1889	94.2124	57.8387	37.3191	40.384	40.8823		53.18	2.01445	1.8809	1.85887	100.236	96.115	93.1061	99.7873	96.0216	93.8724	101.187	97.0832	94.1093	36.4661
		53.99	1.92236	1.70104	1.77463	99.9271	95.8184	92.8196	91.6901	88.6851	87.3929	100.877	96.7866	93.8236	32.1334	34.7504	35.3353		52.95	1.98364	1.82752	1.83539	100.334	96.2089	93.1973	99.9165	96.1916	94.0294	97.1786	94.2025	57.5554	36.6617	39.678	40.2129		53.36	2.01808	1.87531	1.86584	100.264	96.1419	93.1322	98.8168	95.1918	93.2966	101.215	97.1106	94.1359	35.8215
		54.19	1.91343	1.68881	1.76833	99.9271	95.8185	92.8196	90.2292	87.3451	86.2129	100.877	96.7868	93.8239	31.4684	34.0562	34.6194		53.16	1.96617	1.82503	1.82318	100.362	96.2358	93.2234	98.8273	95.303	93.5181	97.2061	94.2292	57.1986	35.9694	38.9616	39.4671		53.56	2.00279	1.87511	1.85606	100.254	96.1315	93.1221	97.6777	94.2245	92.5754	101.202	97.1004	94.1261	35.1712
		54.39	1.89522	1.6825	1.76179	99.9101	95.8022	92.8039	88.5753	85.8504	84.7208	100.86	96.7706	93.8083	30.8149	33.3575	33.8583		53.35	1.97472	1.8184	1.83231	100.334	96.209	93.1974	97.7752	94.4498	92.7861	97.1792	94.2032	56.8472	35.3732	38.2805	38.775		53.76	1.98753	1.87186	1.85267	100.24	96.1151	93.1092	96.3862	93.163	91.7185	101.188	97.0871	94.1104	34.4899
		54.56	1.90428	1.68565	1.76821	99.9164	95.8082	92.8097	87.0766	84.468	83.4791	100.864	96.7769	93.8144	30.1688	32.6544	33.2064		53.53	1.94189	1.80329	1.81346	100.348	96.2224	93.2105	96.5606	93.3798	92.0339	97.1931	94.2167	56.488	34.7008	37.6278	38.0497		53.93	1.99361	1.86576	1.84955	100.24	96.1181	93.1093	94.9908	91.9805	90.7475	101.191	97.0874	94.1136	33.7445
		54.79	1.88958	1.68287	1.75895	99.9272	95.8186	92.8198	85.5359	82.9848	82.0103	100.878	96.7876	93.8249	29.5675	31.9498	32.4546		53.73	1.94224	1.79745	1.80099	100.362	96.2359	93.2236	95.2564	92.3339	91.2047	97.2069	94.2302	56.1488	34.0378	36.9026	37.3651		54.13	1.99394	1.85991	1.84029	100.257	96.1346	93.1252	93.4589	90.707	89.6237	101.205	97.1042	94.13	33.079
		54.99	1.88664	1.6614	1.7431	99.9272	95.8186	92.8199	83.9038	81.5415	80.5977	100.875	96.7879	93.8252	28.8964	31.2317	31.8027		53.89	1.93901	1.788	1.80081	100.348	96.2225	93.2106	93.9193	91.1158	90.14	97.1936	94.2174	55.7251	33.4061	36.1852	36.6789		54.36	1.9847	1.84738	1.82731	100.24	96.1182	93.1094	91.9297	89.3381	88.3863	101.192	97.088	94.1143	32.3949
		55.19	1.87497	1.65555	1.7434	99.9411	95.8319	92.8328	82.3022	80.0515	79.1666	100.893	96.8016	93.8385	28.2729	30.5928	31.0825		54.13	1.93606	1.79425	1.78808	100.352	96.2255	93.2136	92.3918	89.8435	89.0526	97.1969	94.2206	55.4728	32.7635	35.482	35.96		54.56	1.96971	1.84438	1.81781	100.24	96.1182	93.1095	90.3022	87.8507	87.0609	101.192	97.0913	94.1147	31.7092
		55.38	1.86574	1.64924	1.73686	99.9272	95.8186	92.82	80.646	78.5151	77.6046	100.879	96.7884	93.8258	27.5791	29.8615	30.3596		54.32	1.92708	1.78196	1.78174	100.348	96.2225	93.2108	90.9057	88.4826	87.7612	97.1942	94.218	55.12	32.1365	34.797	35.2412		54.76	1.97307	1.82619	1.80535	100.257	96.1347	93.1255	88.6393	86.351	85.656	101.206	97.1051	94.1311	31.0121
		55.58	1.86307	1.64646	1.72441	99.9411	95.832	92.833	78.8886	76.9366	76.0553	100.893	96.8022	93.8392	26.9837	29.1805	29.6451		54.5	1.93618	1.77893	1.7754	100.355	96.2255	93.2166	89.3782	87.1248	86.5083	97.2005	94.2213	54.8046	31.4751	34.0487	34.5602		54.96	1.96957	1.8381	1.8113	100.229	96.1079	93.0996	86.9015	84.8215	84.1918	101.178	97.0784	94.1052	30.3085
		55.81	1.85686	1.65553	1.72423	99.9304	95.8217	92.823	77.2045	75.288	74.4495	100.879	96.792	93.8293	26.3276	28.4734	28.9107		54.69	1.91514	1.76974	1.77226	100.349	96.2226	93.2109	87.908	85.6998	85.1991	97.1947	94.2187	54.449	30.7886	33.3938	33.8152		55.16	1.94883	1.81683	1.80204	100.24	96.1183	93.1097	85.2321	83.2423	82.6921	101.193	97.0892	94.1157	29.6207
		55.97	1.84491	1.63099	1.71157	99.9273	95.8187	92.8202	75.5312	73.7079	72.8661	100.876	96.7892	93.8268	25.6689	27.7823	28.2037		54.89	1.91466	1.75697	1.75906	100.324	96.1988	93.1878	86.2323	84.2759	83.8489	97.1709	94.1956	54.1213	30.1282	32.6395	33.1104		55.35	1.94261	1.81049	1.79227	100.226	96.105	93.0968	83.4276	81.6369	81.1015	101.175	97.0759	94.103	28.9467
		56.2	1.84822	1.63435	1.70867	99.9443	95.835	92.836	73.7383	71.9737	71.3104	100.884	96.8059	93.843	25.0076	27.0381	27.5296		55.1	1.91251	1.75469	1.75666	100.366	96.2391	93.2269	84.6388	82.7639	82.4061	97.2119	94.2354	53.7682	29.4919	31.9922	32.4084		55.55	1.93637	1.81031	1.79208	100.212	96.0916	93.0839	81.7508	79.9953	79.5319	101.165	97.0626	94.0902	28.2572
		56.42	1.83628	1.6129	1.69283	99.9443	95.8351	92.8361	72.0109	70.3813	69.6001	100.878	96.8062	93.8434	24.3427	26.3799	26.7789		55.28	1.90326	1.75142	1.75328	100.349	96.2227	93.2111	82.9945	81.2908	80.9494	97.1955	94.2196	53.4653	28.8829	31.2606	31.6763		55.74	1.93425	1.80497	1.78651	100.254	96.1318	93.1229	80.0651	78.3856	78.0565	101.207	97.1035	94.1299	27.5675
		56.62	1.82708	1.61888	1.68626	99.9305	95.8218	92.8233	70.2199	68.6638	67.901	100.855	96.793	93.8306	23.6901	25.6463	26.0712		55.49	1.87645	1.73629	1.74079	100.366	96.2361	93.2271	81.2906	79.6755	79.3942	97.2124	94.2331	53.1027	28.1972	30.5588	30.9532		55.91	1.93102	1.79861	1.78314	100.243	96.1214	93.1129	78.2706	76.7746	76.3392	101.197	97.0933	94.12	26.9219
		56.82	1.81212	1.61281	1.68633	99.9305	95.8218	92.8233	68.4421	66.9803	66.2499	100.846	96.7872	93.828	23.0753	24.9522	25.3584		55.68	1.88228	1.73302	1.74061	100.352	96.2257	93.2141	79.7263	78.1601	77.9734	97.1991	94.2232	52.7741	27.5789	29.8906	30.2388		56.14	1.92204	1.78635	1.76084	100.243	96.1215	93.113	76.4937	75.0861	74.7127	101.197	97.0935	94.1203	26.2174
		57.01	1.80918	1.60364	1.67684	99.9305	95.8218	92.8234	66.6769	65.2878	64.593	100.833	96.7784	93.8253	22.4323	24.2702	24.6049		55.88	1.8763	1.72691	1.73427	100.352	96.2257	93.2142	78.1256	76.5947	76.3657	97.1993	94.2235	52.4845	26.9489	29.1425	29.5289		56.33	1.91308	1.78333	1.75451	100.24	96.1185	93.1101	74.7073	73.3396	72.9679	101.194	97.0908	94.1177	25.5287
		57.23	1.80648	1.60393	1.67076	99.9444	95.8352	92.8364	64.8796	63.4825	62.8623	100.797	96.7801	93.8299	21.7487	23.5675	23.9332		56.07	1.87335	1.72079	1.73433	100.355	96.2288	93.2171	76.3817	74.9592	74.7283	97.2026	94.2268	52.1461	26.2813	28.4786	28.8218		56.53	1.90411	1.77724	1.75778	100.246	96.1215	93.116	72.9049	71.6205	71.3502	101.197	97.0971	94.121	24.8963
		57.42	1.80054	1.5917	1.66446	99.9445	95.8352	92.8364	63.0984	61.6954	61.1226	100.757	96.7443	93.8157	21.1056	22.8764	23.232		56.26	1.8641	1.72063	1.72455	100.341	96.2154	93.2042	74.6401	73.3104	73.137	97.1893	94.2139	51.7631	25.6321	27.7868	28.1196		56.71	1.89512	1.76805	1.74825	100.246	96.1215	93.116	71.0453	69.8618	69.5612	101.197	97.0973	94.1213	24.1887
		57.62	1.79434	1.58539	1.65474	99.9306	95.8219	92.8236	61.2706	59.9609	59.3452	100.658	96.704	93.7884	20.4879	22.2182	22.5392		56.43	1.85788	1.71738	1.71159	100.327	96.202	93.1913	72.9181	71.6743	71.4308	97.176	94.2011	51.518	25.005	27.0621	27.4001		56.91	1.88014	1.77123	1.73874	100.243	96.1216	93.1132	69.2525	68.0512	67.8076	101.198	97.0946	94.1216	23.5093
		57.81	1.78839	1.58237	1.65797	99.9307	95.822	92.8237	59.5212	58.2592	57.7	100.536	96.62	93.7653	19.9137	21.5361	21.8931		56.66	1.84614	1.71152	1.70871	100.341	96.2154	93.2043	71.2133	70.0795	69.919	97.1898	94.2145	51.1466	24.3378	26.375	26.7144		57.14	1.8772	1.75279	1.72923	100.243	96.1216	93.1133	67.288	66.4269	65.9093	101.198	97.0949	94.122	22.8363
		58	1.7917	1.58882	1.64869	99.9477	95.8384	92.8395	57.9036	56.5987	55.983	100.453	96.5825	93.7611	19.2608	20.9468	21.2413		56.82	1.84921	1.70231	1.69916	100.338	96.2124	93.2015	69.441	68.374	68.1488	97.187	94.2119	50.8915	23.6828	25.6842	26.0075		57.33	1.88054	1.75619	1.7423	100.26	96.138	93.1292	65.4278	65.1227	64.1024	101.215	97.1117	94.1383	22.1349
		58.22	1.77651	1.57021	1.64535	99.9339	95.8251	92.8267	56.1114	54.8801	54.3506	100.248	96.4551	93.6784	18.7152	20.2378	20.5633		57.04	1.84049	1.69026	1.69947	100.355	96.2289	93.2174	67.6654	66.6595	66.4767	97.2009	94.2283	50.5343	23.0216	24.9788	25.275		57.53	1.87708	1.74035	1.72912	100.232	96.1082	93.1033	63.4962	63.3065	62.2751	101.181	97.0849	94.1095	21.4557
		58.42	1.7648	1.56436	1.62335	99.9448	95.8356	92.8368	54.3791	53.1402	52.6067	100.034	96.3123	93.6247	18.1029	19.6154	19.9258		57.23	1.82796	1.68677	1.68627	100.33	96.205	93.1944	65.9	64.8471	64.7386	97.177	94.2023	50.1733	22.376	24.2541	24.5582		57.71	1.85631	1.74067	1.71984	100.246	96.1247	93.1164	61.6392	61.3095	60.4328	101.183	97.0956	94.1258	20.8358
		58.63	1.76736	1.56397	1.62932	99.9171	95.809	92.8111	52.634	51.4543	50.9205	99.7741	96.1143	93.4911	17.4675	18.9789	19.3004		57.42	1.82227	1.6809	1.68017	100.341	96.2155	93.2046	64.0923	63.2209	63.0602	97.1848	94.2099	49.9137	21.7493	23.5696	23.8868		57.94	1.84735	1.73148	1.71352	100.246	96.1247	93.1164	59.821	59.3556	58.6202	101.174	97.0929	94.1233	20.1752
		58.82	1.75867	1.5458	1.62006	99.9312	95.8225	92.8241	50.9268	49.7628	49.2235	99.4464	95.8903	93.3878	16.8956	18.3624	18.6512		57.62	1.82509	1.67456	1.66721	100.324	96.1991	93.1887	62.3718	61.4976	61.3318	97.1564	94.1941	49.5167	21.1102	22.9147	23.1999		58.13	1.85645	1.71612	1.71038	100.246	96.1247	93.1165	57.9678	57.4505	56.7515	101.152	97.0841	94.1148	19.5178
		59.01	1.74671	1.54895	1.62012	99.9313	95.8226	92.8243	49.2536	48.1036	47.5694	99.0862	95.5686	93.2189	16.362	17.7761	18.0922		57.81	1.82238	1.66559	1.6675	100.338	96.2126	93.2018	60.675	59.7335	59.6293	97.152	94.2017	49.2627	20.5209	22.2451	22.5283		58.34	1.83792	1.72806	1.69081	100.215	96.095	93.0877	56.134	55.5604	54.9589	101.08	97.0332	94.086	18.8864
		59.23	1.75854	1.53648	1.62313	99.9207	95.8125	92.8144	47.6434	46.5505	45.9442	98.6714	95.2157	93.0051	15.8262	17.1785	17.4726		58	1.80136	1.65948	1.66436	100.341	96.2156	93.2048	58.9505	58.0096	57.9065	97.116	94.1932	48.9071	19.8785	21.5934	21.8476		58.54	1.82671	1.71651	1.69797	100.26	96.1382	93.1296	54.4184	53.8887	53.2044	101.085	97.0378	94.1139	18.2681
		59.42	1.73758	1.53963	1.61363	99.9209	95.8127	92.8146	46.0591	44.9675	44.3992	98.1168	94.8159	92.7547	15.3269	16.6132	16.902		58.22	1.79864	1.65361	1.65827	100.355	96.2291	93.2178	57.0938	56.2784	56.1561	97.0996	94.1862	48.6043	19.2701	20.9145	21.164		58.72	1.83254	1.70399	1.69461	100.246	96.1248	93.1167	52.6498	52.159	51.4817	100.995	97.0004	94.0806	17.677
		59.61	1.73164	1.52124	1.60096	99.9211	95.8129	92.8148	44.4241	43.4027	42.813	97.6187	94.3469	92.4459	14.7996	16.0959	16.3604		58.41	1.78363	1.65061	1.64874	100.355	96.2291	93.2179	55.4263	54.5696	54.3768	97.0304	94.166	48.3175	18.6652	20.2597	20.5124		58.88	1.82958	1.71333	1.68189	100.246	96.1248	93.1168	50.9937	50.4338	49.8255	100.932	96.9342	94.0604	17.1292
		59.82	1.71668	1.53362	1.60101	99.9214	95.8132	92.815	42.8872	42.0356	41.2857	97.1049	93.8208	92.1255	14.3128	15.5336	15.8274		58.6	1.78946	1.64733	1.65176	100.344	96.2188	93.2079	53.7386	53.0274	52.735	96.9386	94.1209	47.9552	18.0578	19.6321	19.9191		59.11	1.81786	1.69512	1.66942	100.261	96.1383	93.1298	49.23	48.7214	48.1524	100.834	96.8514	94.0388	16.5587
		60.04	1.71999	1.52161	1.58857	99.9355	95.8268	92.8281	41.2705	40.6437	39.7491	96.4854	93.3047	91.6837	13.8124	15.0303	15.2995		58.79	1.77771	1.64146	1.63926	100.358	96.2292	93.2209	52.0912	51.7138	51.1019	96.8526	94.0992	47.6866	17.537	19.0521	19.2963		59.32	1.81767	1.69496	1.67883	100.25	96.128	93.1198	47.5479	47.0443	46.4068	100.659	96.7355	93.9821	15.9772
		60.22	1.7198	1.5153	1.5884	99.9219	95.8138	92.8154	39.6995	39.1979	38.2839	95.8266	92.6874	91.231	13.3737	14.5138	14.7731		58.98	1.76873	1.63534	1.6425	100.359	96.2323	93.221	50.4331	50.2553	49.4527	96.7441	94.0351	47.3424	16.9697	18.4272	18.6591		59.51	1.80569	1.68269	1.66292	100.247	96.1251	93.117	45.8536	45.3007	44.7448	100.493	96.594	93.9181	15.4419
		60.42	1.70786	1.49691	1.57891	99.9222	95.8141	92.8157	38.3021	37.7455	36.8155	95.1435	92.05	90.7094	12.9056	14.0384	14.3127		59.17	1.77155	1.6321	1.62956	100.342	96.216	93.2052	48.7238	48.4878	47.7762	96.5527	93.9257	47.009	16.4096	17.827	18.0749		59.71	1.79093	1.67681	1.65682	100.261	96.1386	93.1301	44.2386	43.6974	43.1536	100.221	96.4568	93.8437	14.9401
		60.63	1.70514	1.49717	1.57282	99.9363	95.8277	92.8289	36.8497	36.2647	35.452	94.4297	91.4464	90.1886	12.4862	13.5738	13.8048		59.38	1.75679	1.62622	1.62345	100.359	96.2325	93.2212	47.0727	46.7276	46.1337	96.3338	93.8191	46.6829	15.8572	17.2288	17.4869		59.88	1.79402	1.67381	1.65049	100.264	96.1417	93.1331	42.6649	42.1274	41.5651	99.9632	96.2096	93.7388	14.436
		60.81	1.69619	1.51263	1.5665	99.9367	95.8281	92.8291	35.4679	34.9033	34.1158	93.6964	90.806	89.6203	12.0618	13.1192	13.4022		59.58	1.75082	1.62011	1.62031	100.359	96.2327	93.2214	45.5165	45.1164	44.5407	96.0561	93.6847	46.3933	15.3527	16.7002	16.9196		60.14	1.7878	1.66131	1.64076	100.247	96.1255	93.1174	41.0664	40.5548	39.9799	99.5879	95.8947	93.5417	13.952
		61.04	1.68425	1.49117	1.55382	99.937	95.8284	92.8295	34.0894	33.472	32.7767	92.9098	90.0452	89.0053	11.6499	12.7065	12.9504		59.76	1.74159	1.60142	1.61055	100.342	96.2164	93.2056	43.9384	43.4441	42.9594	95.7439	93.4757	46.103	14.821	16.1213	16.3821		60.31	1.78812	1.65543	1.63785	100.261	96.139	93.1305	39.5111	38.9935	38.4826	99.2341	95.5914	93.3913	13.4624
		61.24	1.68407	1.47871	1.55685	99.9234	95.8155	92.8169	32.8204	32.1607	31.5362	92.2358	89.3713	88.3138	11.2614	12.2771	12.5461		59.95	1.74165	1.60766	1.60742	100.342	96.2166	93.2057	42.3983	41.8941	41.4937	95.3726	93.2945	45.7589	14.3604	15.6168	15.844		60.51	1.78167	1.65195	1.63425	100.237	96.1154	93.1076	37.9936	37.5014	36.9841	98.6879	95.1275	93.1346	12.9735
		61.43	1.6899	1.47857	1.55669	99.9129	95.8055	92.8071	31.5866	30.9532	30.349	91.4116	88.6434	87.7129	10.9042	11.8718	12.136		60.17	1.73291	1.5956	1.59492	100.356	96.2303	93.2189	40.9085	40.4536	39.9862	94.924	93.0561	45.447	13.9049	15.0843	15.3343		60.72	1.77895	1.64608	1.62176	100.251	96.129	93.1207	36.5811	36.0892	35.6313	98.1831	94.7277	92.8407	12.5779
		61.65	1.67818	1.47269	1.54741	99.9271	95.8162	92.8203	30.3995	29.7665	29.2173	90.6974	87.9401	87.1364	10.5563	11.4697	11.7409		60.35	1.74176	1.60161	1.60114	100.346	96.2201	93.209	39.4487	38.9987	38.5208	94.4731	92.6774	45.1483	13.4424	14.6228	14.8144		60.9	1.77023	1.64021	1.62526	100.262	96.1397	93.131	35.2414	34.7407	34.3283	97.6403	94.2674	92.4619	12.1633
		61.82	1.67524	1.47277	1.53793	99.9275	95.8196	92.8207	29.262	28.6423	28.105	89.8325	87.0922	86.3728	10.2131	11.1199	11.3673		60.54	1.72373	1.58932	1.5948	100.346	96.2203	93.2092	37.9596	37.5097	37.0817	93.9689	92.2882	44.833	12.9724	14.1123	14.3579		61.1	1.76403	1.64006	1.62191	100.248	96.1266	93.1183	33.8887	33.3489	32.9596	97.0641	93.6721	92.0808	11.7578
		62.01	1.66929	1.4636	1.54117	99.9278	95.82	92.821	28.1942	27.5575	27.0544	89.0649	86.3375	85.6616	9.88864	10.764	11.014		60.75	1.71776	1.58322	1.58208	100.343	96.2176	93.2066	36.5754	36.1336	35.7135	93.356	91.867	44.5148	12.5714	13.6589	13.91		61.31	1.76433	1.63727	1.619	100.262	96.1403	93.1315	32.6694	32.1585	31.7448	96.4584	93.0969	91.6201	11.365
		62.25	1.65133	1.45751	1.53167	99.9281	95.8204	92.8214	27.1168	26.5032	26.0157	88.2722	85.5438	84.9329	9.55792	10.3962	10.652		60.93	1.71203	1.57425	1.57597	100.357	96.2314	93.2198	35.2058	34.7563	34.4003	92.8286	91.4116	44.1512	12.1375	13.2253	13.4524		61.49	1.75487	1.61837	1.61222	100.238	96.1168	93.1087	31.4366	30.9609	30.5641	95.7526	92.486	91.1386	11.027
		62.44	1.6634	1.4545	1.52855	99.9284	95.8208	92.8217	26.1092	25.5218	25.077	87.4481	84.8011	84.2626	9.27402	10.1062	10.3015		61.13	1.70582	1.5741	1.56622	100.347	96.2212	93.21	33.8963	33.4151	33.0244	92.2028	90.8486	43.9331	11.7411	12.8001	13.023		61.71	1.74915	1.62484	1.60611	100.252	96.1305	93.1219	30.3062	29.7826	29.3993	95.1059	91.8172	90.631	10.6497
		62.66	1.64566	1.45784	1.51925	99.9457	95.8345	92.8378	25.1684	24.5894	24.1269	86.6956	84.019	83.4522	8.97885	9.78156	9.98431		61.34	1.70287	1.56181	1.57268	100.347	96.2216	93.2102	32.5981	32.158	31.8276	91.4963	90.3688	43.6006	11.3683	12.3857	12.61		61.88	1.73114	1.62183	1.59658	100.255	96.1308	93.1251	29.1808	28.7401	28.3542	94.3924	91.1687	90.0345	10.3587
		62.83	1.63672	1.44869	1.51295	99.9399	95.8319	92.8324	24.243	23.6899	23.2734	85.9028	83.2161	82.6768	8.7074	9.4615	9.6947		61.52	1.69389	1.5557	1.55994	100.344	96.2189	93.2076	31.4494	31.0169	30.6633	90.8472	89.7483	43.3255	11.0142	11.9983	12.1999		62.11	1.72819	1.61882	1.58706	100.256	96.1312	93.1254	28.1128	27.6397	27.2944	93.6128	90.4418	89.441	10.0144
		63.05	1.63078	1.42722	1.50346	99.9433	95.8353	92.8356	23.3557	22.8025	22.42	85.041	82.4132	82.0297	8.43903	9.18939	9.40217		61.73	1.6791	1.55289	1.54742	100.362	96.2357	93.2238	30.3113	29.8647	29.5208	90.1774	89.1784	43.0162	10.6491	11.6096	11.8235		62.29	1.7285	1.61294	1.59055	100.27	96.148	93.1387	27.0675	26.6162	26.2826	92.9217	89.6549	88.8073	9.69022
		63.23	1.6186	1.42709	1.49693	99.9297	95.8194	92.8231	22.5128	21.9608	21.5929	84.2584	81.6772	81.2137	8.19141	8.88304	9.11416		61.91	1.68195	1.55892	1.55686	100.348	96.2226	93.2111	29.2316	28.7956	28.4854	89.4463	88.5514	42.6806	10.3563	11.2536	11.4729		62.47	1.71928	1.6097	1.59039	100.256	96.1319	93.126	26.0879	25.6279	25.3668	92.1386	89.009	88.1692	9.42601
		63.43	1.62489	1.42427	1.50357	99.944	95.8361	92.8363	21.6697	21.2011	20.8042	83.4333	80.8496	80.3971	7.94916	8.64507	8.82284		62.11	1.67272	1.55877	1.5471	100.337	96.2096	93.2013	28.1713	27.7391	27.4178	88.7123	87.8981	42.4627	9.98827	10.8857	11.137		62.66	1.72236	1.6036	1.56809	100.254	96.1323	93.1234	25.1501	24.6891	24.4516	91.2899	88.3033	87.4675	9.10355
		63.65	1.61871	1.42722	1.49068	99.9304	95.8202	92.8238	20.9126	20.4294	20.0539	82.5914	79.9814	79.6806	7.72343	8.3717	8.58419		62.32	1.67	1.5436	1.54738	100.352	96.2263	93.2146	27.1347	26.7331	26.4524	88.0152	87.1816	42.1735	9.70774	10.5539	10.7749		62.89	1.71338	1.59132	1.57134	100.257	96.1357	93.1267	24.2028	23.7716	23.5306	90.5418	87.4164	86.7307	8.85008
		63.83	1.60999	1.42134	1.49095	99.9446	95.8369	92.837	20.1771	19.7121	19.3916	81.7599	79.2618	78.8404	7.50921	8.12462	8.31886		62.5	1.66681	1.53111	1.53443	100.335	96.2103	93.1991	26.1797	25.7836	25.5033	87.2029	86.5022	41.8782	9.4025	10.2492	10.4711		63.11	1.71344	1.59449	1.56821	100.254	96.1331	93.1241	23.3255	22.8785	22.6332	89.6837	86.6262	86.0348	8.55268
		64.07	1.60382	1.41505	1.47807	99.9342	95.824	92.8274	19.4518	18.9831	18.6739	80.8805	78.4029	78.0862	7.24602	7.8573	8.08607		62.69	1.65504	1.53138	1.53151	100.352	96.2271	93.2153	25.2797	24.8566	24.5908	86.5237	85.8675	41.5832	9.13752	9.93531	10.1526		63.28	1.69821	1.58817	1.56167	100.241	96.1201	93.1115	22.5118	22.1073	21.8597	88.9137	85.836	85.2802	8.3074
		64.27	1.59787	1.40897	1.48131	99.9314	95.8244	92.8248	18.7706	18.339	18.0295	80.0721	77.6603	77.3662	7.0401	7.651	7.85729		62.9	1.66438	1.52857	1.54137	100.363	96.2379	93.2257	24.3317	23.9141	23.7017	85.7144	85.1887	41.2651	8.84423	9.63038	9.82825		63.46	1.69803	1.57875	1.55512	100.227	96.1071	93.0988	21.7618	21.3607	21.1277	88.0749	85.037	84.6136	8.08095
		64.46	1.59516	1.4	1.48157	99.9456	95.8381	92.8381	18.1362	17.7125	17.4287	79.3625	76.8681	76.5782	6.84449	7.42474	7.62084		63.11	1.65516	1.52226	1.51884	100.353	96.2279	93.216	23.4437	23.0656	22.8415	84.8842	84.3748	40.9671	8.57669	9.34076	9.53317		63.68	1.69231	1.56978	1.55221	100.241	96.1209	93.1121	20.9925	20.6078	20.3839	87.2479	84.3311	83.8067	7.83482
		64.67	1.59821	1.3939	1.46889	99.9491	95.8415	92.8413	17.5119	17.0987	16.8254	78.5414	76.0953	75.8494	6.6604	7.21538	7.3891		63.31	1.6464	1.52254	1.51271	100.364	96.2388	93.2264	22.6196	22.2571	21.9846	84.0988	83.5815	40.672	8.33976	9.07479	9.24364		63.86	1.68334	1.56368	1.54907	100.242	96.1213	93.1125	20.2615	19.8824	19.7139	86.4842	83.5017	83.1109	7.61889
		64.87	1.60106	1.40302	1.46875	99.9324	95.8256	92.8259	16.9074	16.4856	16.2258	77.7033	75.2338	75.0607	6.45978	6.99306	7.20279		63.49	1.64925	1.51003	1.51576	100.354	96.2287	93.2167	21.7987	21.4577	21.2577	83.3081	82.8499	40.351	8.09109	8.80326	8.96604		64.07	1.68061	1.57015	1.54296	100.259	96.1381	93.1287	19.5586	19.175	19.017	85.635	82.7563	82.2569	7.40086
		65.06	1.57709	1.39078	1.45607	99.9328	95.826	92.8262	16.3434	15.9204	15.6844	76.8949	74.4641	74.2766	6.26005	6.79569	6.97976		63.68	1.63725	1.50393	1.50304	100.351	96.2261	93.2141	21.0637	20.7529	20.5456	82.6168	82.1064	40.0588	7.85296	8.52993	8.71014		64.27	1.67419	1.55745	1.53941	100.231	96.1087	93.1031	18.8858	18.5206	18.3684	84.7972	81.8949	81.5003	7.18913
		65.26	1.56793	1.37834	1.44318	99.9192	95.8131	92.8136	15.7677	15.3927	15.1614	76.101	73.6962	73.5085	6.11261	6.59738	6.77897		63.86	1.63452	1.51038	1.50009	100.368	96.2429	93.2303	20.3283	20.0082	19.8007	81.7193	81.4007	39.7778	7.63785	8.29689	8.46705		64.46	1.6775	1.55464	1.5269	100.246	96.1225	93.1165	18.256	17.9197	17.7541	83.973	81.089	80.7018	6.98043
		65.47	1.57121	1.38168	1.44982	99.9334	95.8268	92.8269	15.2661	14.8783	14.6633	75.3188	72.8855	72.7433	5.92621	6.40988	6.59457		64.1	1.63481	1.48902	1.49717	100.383	96.2568	93.2437	19.6277	19.3395	19.1385	81.0089	80.6391	39.4853	7.40384	8.05473	8.21805		64.67	1.66251	1.5393	1.52378	100.243	96.1229	93.1139	17.6457	17.2858	17.1402	83.1149	80.2808	79.927	6.77071
		65.65	1.56247	1.37579	1.45007	99.9507	95.8435	92.843	14.7611	14.379	14.171	74.549	72.1559	72.0363	5.78352	6.2283	6.4014		64.27	1.62213	1.49775	1.49341	100.341	96.2169	93.205	18.9737	18.6481	18.4687	80.1932	79.8445	39.2224	7.20026	7.82918	7.99656		64.85	1.65331	1.54532	1.52043	100.229	96.1099	93.1013	17.0236	16.6831	16.5594	82.2926	79.4493	79.1529	6.58516
		65.85	1.55309	1.38469	1.43698	99.9202	95.8143	92.8147	14.2565	13.8828	13.7052	73.7199	71.3392	71.2148	5.61656	6.06514	6.23749		64.46	1.6194	1.48566	1.48728	100.355	96.2307	93.2183	18.3177	18.0435	17.9128	79.4344	79.1444	38.9155	6.99447	7.59599	7.76498		65.06	1.65962	1.53943	1.5207	100.247	96.1267	93.1175	16.457	16.1338	15.9891	81.3926	78.6341	78.4125	6.40455
		66.07	1.54736	1.36958	1.43725	99.9375	95.831	92.8308	13.7515	13.429	13.2451	72.9092	70.5463	70.4319	5.44884	5.88052	6.05008		64.67	1.61666	1.49211	1.48434	100.37	96.2445	93.2317	17.7347	17.4754	17.3065	78.6574	78.3445	38.6172	6.79173	7.38982	7.53918		65.26	1.65064	1.53642	1.50479	100.244	96.1241	93.115	15.9103	15.5944	15.4933	80.676	77.8499	77.6319	6.22616
		66.26	1.54441	1.36964	1.42775	99.9347	95.8283	92.8283	13.3015	12.9793	12.8126	72.1258	69.8699	69.6332	5.3053	5.74002	5.88501		64.85	1.60443	1.49198	1.47139	100.356	96.2315	93.219	17.1499	16.8811	16.7191	77.9158	77.5579	38.3339	6.63104	7.17856	7.34332		65.47	1.64168	1.51797	1.51124	100.244	96.1246	93.1153	15.3764	15.1067	14.9886	79.84	77.0658	76.8162	6.04147
		66.45	1.55026	1.36029	1.41806	99.9211	95.8154	92.8157	12.8498	12.54	12.4019	71.3201	68.9943	68.9328	5.16731	5.59571	5.74523		65.05	1.60773	1.4768	1.47166	100.37	96.2453	93.2324	16.5795	16.2944	16.1718	77.1294	76.8369	38.0699	6.40941	6.98134	7.15823		65.65	1.64752	1.53016	1.51747	100.234	96.1145	93.1056	14.8912	14.5896	14.476	78.908	76.3012	76.0454	5.89671
		66.66	1.54131	1.36035	1.42447	99.9276	95.8218	92.8218	12.4316	12.1299	11.9782	70.565	68.2728	68.2276	5.03004	5.4342	5.59756		65.24	1.60175	1.46759	1.46533	100.371	96.2457	93.2327	16.0481	15.7757	15.6487	76.3443	76.0582	37.7919	6.26531	6.79512	6.95752		65.85	1.63275	1.51502	1.50497	100.248	96.1284	93.1189	14.3625	14.101	14.0117	78.1867	75.4462	75.2461	5.73165
		66.89	1.52036	1.34812	1.40543	99.9218	95.8162	92.8164	12.0039	11.7502	11.5987	69.7191	67.4942	67.4406	4.90214	5.29367	5.44408		65.44	1.58675	1.46767	1.46859	100.374	96.2491	93.2359	15.5166	15.2539	15.1138	75.5622	75.3088	37.4738	6.08981	6.59687	6.76265		66.04	1.64184	1.5336	1.50183	100.248	96.1288	93.1193	13.8921	13.6072	13.5631	77.3727	74.638	74.4099	5.58143
		67.07	1.53265	1.33914	1.41206	99.9391	95.8329	92.8325	11.5936	11.3356	11.2119	69.0113	66.7037	66.7097	4.75615	5.15087	5.28843		65.62	1.58959	1.46752	1.46524	100.357	96.2331	93.2204	14.9735	14.7667	14.633	74.7455	74.5343	37.1792	5.91663	6.40673	6.56684		66.26	1.62384	1.51209	1.49551	100.249	96.1292	93.1196	13.4312	13.1867	13.1263	76.5587	73.875	73.6497	5.42493
		67.27	1.52347	1.34518	1.40556	99.9255	95.82	92.82	11.2118	10.9573	10.8338	68.1965	65.8917	65.8785	4.64007	5.00961	5.14871		65.82	1.58664	1.45215	1.45571	100.358	96.2334	93.2207	14.4994	14.2571	14.1692	74.0058	73.7587	36.8783	5.76311	6.24459	6.39526		66.45	1.62392	1.49981	1.4828	100.246	96.1266	93.1171	13.0053	12.7631	12.6924	75.644	73.0546	72.8808	5.27469
		67.48	1.51474	1.34235	1.39942	99.9397	95.8336	92.8332	10.8331	10.6003	10.4881	67.3787	65.2425	65.1998	4.5284	4.87271	5.03072		66.01	1.58692	1.4555	1.44957	100.372	96.2472	93.2341	14.0209	13.7922	13.7102	73.231	73.0254	36.6026	5.61036	6.06823	6.21872		66.63	1.61772	1.49968	1.47308	100.235	96.1166	93.1073	12.5491	12.3469	12.2775	74.917	72.2574	72.1047	5.14253
		67.72	1.5176	1.32993	1.40249	99.923	95.8178	92.8178	10.499	10.2251	10.1219	66.5893	64.4428	64.3368	4.4061	4.74047	4.88232		66.24	1.5805	1.44589	1.44602	100.347	96.2238	93.2113	13.5652	13.3521	13.2573	72.4165	72.3056	36.2944	5.45842	5.90138	6.06581		66.86	1.61477	1.49974	1.47632	100.236	96.117	93.1077	12.1328	11.9111	11.885	74.1094	71.4884	71.3183	5.00171
		67.89	1.51765	1.33922	1.39298	99.9264	95.8211	92.821	10.1473	9.92136	9.81298	65.8844	63.7183	63.646	4.2844	4.63284	4.74329		66.42	1.58379	1.44925	1.45267	100.362	96.2376	93.2247	13.0898	12.8933	12.8336	71.7111	71.4785	36.0331	5.30564	5.74605	5.90088		67.04	1.60904	1.49385	1.47659	100.25	96.1308	93.121	11.7594	11.5318	11.503	73.3245	70.6871	70.5359	4.89288
		68.1	1.50891	1.32717	1.38687	99.9407	95.8348	92.8343	9.81283	9.60067	9.50246	65.0631	62.9303	62.9145	4.17891	4.51086	4.62522		66.63	1.57438	1.43966	1.44594	100.331	96.2081	93.1961	12.6981	12.5145	12.4136	70.9003	70.7475	35.7279	5.17886	5.61237	5.74514		67.25	1.60631	1.49104	1.46727	100.264	96.1445	93.1343	11.3987	11.1646	11.1445	72.486	69.955	69.7416	4.76521
		68.3	1.49696	1.32109	1.39012	99.9409	95.8322	92.8347	9.50549	9.27251	9.19058	64.3613	62.2087	62.0838	4.08533	4.39422	4.52389		66.8	1.56582	1.43703	1.43361	100.359	96.2354	93.2224	12.2753	12.0908	12.0329	70.0595	69.9828	35.4284	5.04559	5.46981	5.58095		67.42	1.6029	1.49069	1.47012	100.237	96.1181	93.1087	11.0269	10.8232	10.7843	71.6424	69.1243	69.0089	4.64497
		68.51	1.49981	1.30865	1.38679	99.9274	95.8222	92.8222	9.20318	8.99478	8.91572	63.5659	61.4335	61.3757	3.99117	4.28895	4.41323		67.01	1.55661	1.42763	1.43347	100.349	96.2253	93.2127	11.8631	11.6926	11.6295	69.3856	69.1945	35.1772	4.92587	5.29481	5.45227		67.63	1.59394	1.48151	1.47337	100.24	96.1216	93.112	10.6137	10.4576	10.4273	70.8442	68.295	68.1465	4.53547
		68.71	1.50009	1.31199	1.37431	99.9416	95.8359	92.8356	8.91612	8.70434	8.63745	62.7663	60.7385	60.6585	3.89187	4.17888	4.30959		67.22	1.55365	1.43387	1.42712	100.349	96.2257	93.213	11.5037	11.3326	11.272	68.6551	68.4775	34.8734	4.79426	5.17473	5.30395		67.83	1.57916	1.47561	1.45128	100.251	96.1324	93.1224	10.2719	10.1024	10.1041	70.0432	67.5083	67.3929	4.40463
		68.91	1.48491	1.3088	1.36463	99.928	95.823	92.8231	8.62023	8.46316	8.39502	62.059	59.9935	59.9711	3.78211	4.07062	4.21053		67.39	1.54747	1.42139	1.4206	100.332	96.2097	93.1974	11.114	10.9558	10.9337	67.8848	67.7569	34.6165	4.66829	5.03589	5.17239		68.04	1.5818	1.47528	1.45732	100.224	96.106	93.0968	9.94817	9.7919	9.81509	69.2193	66.7358	66.6142	4.28134
		69.1	1.49118	1.30596	1.36804	99.9422	95.8366	92.8364	8.38062	8.20608	8.12254	61.3563	59.2862	59.277	3.71089	3.97848	4.10396		67.6	1.55098	1.42803	1.41465	100.36	96.2369	93.2238	10.7798	10.5836	10.5704	67.0704	66.968	34.2594	4.55053	4.92021	5.04006		68.22	1.57929	1.46959	1.45141	100.252	96.1331	93.1231	9.62991	9.49598	9.4784	68.4843	66.0185	65.8374	4.2012
		69.29	1.49124	1.29679	1.3681	99.9425	95.837	92.8369	8.11128	7.9539	7.89601	60.5729	58.5586	58.5162	3.61415	3.87679	3.99389		67.8	1.53877	1.41246	1.41453	100.35	96.2269	93.214	10.4283	10.2649	10.2292	66.3426	66.2269	34.0542	4.43711	4.78437	4.91141		68.42	1.57934	1.46347	1.45146	100.252	96.1335	93.1264	9.32797	9.20035	9.22462	67.6356	65.1951	65.0685	4.09791
		69.53	1.47609	1.29361	1.36161	99.9289	95.8241	92.8244	7.83769	7.6976	7.65957	59.8753	57.856	57.7912	3.52629	3.78355	3.91808		67.98	1.53279	1.41252	1.40497	100.35	96.2272	93.2143	10.0975	9.95981	9.94559	65.6301	65.5304	33.7505	4.33687	4.66725	4.78636		68.62	1.57941	1.44812	1.45152	100.253	96.1339	93.1238	9.0292	8.93523	8.91766	66.853	64.414	64.3054	3.98834
		69.74	1.46435	1.27848	1.34594	99.9431	95.8377	92.8378	7.61697	7.486	7.41936	59.1002	57.1485	57.0385	3.44252	3.69734	3.83175		68.19	1.52661	1.40621	1.40484	100.336	96.2142	93.2017	9.78113	9.6473	9.61039	64.8875	64.7341	33.422	4.22661	4.57057	4.67523		68.83	1.57323	1.45416	1.43542	100.239	96.1209	93.1112	8.7928	8.66276	8.65085	66.0927	63.6692	63.5744	3.89702
		69.9	1.4614	1.29393	1.34918	99.9434	95.8381	92.8383	7.36031	7.2338	7.22814	58.3419	56.4268	56.3448	3.36764	3.60761	3.73906		68.36	1.52689	1.39722	1.38912	100.348	96.225	93.2121	9.48344	9.35883	9.34292	64.1388	64.0935	33.1546	4.12381	4.45708	4.56539		69.01	1.56124	1.44806	1.42589	100.242	96.1213	93.1144	8.58309	8.39459	8.36755	65.3101	62.8882	62.8026	3.81252
		70.11	1.47067	1.2911	1.34623	99.9606	95.8517	92.8546	7.17437	7.03122	6.99077	57.6575	55.7731	55.6938	3.29945	3.53035	3.65268		68.57	1.52113	1.40057	1.39256	100.365	96.2418	93.2284	9.17292	9.07336	9.0399	63.3808	63.2711	32.8842	4.03668	4.33454	4.4497		69.21	1.56131	1.45122	1.42915	100.24	96.1216	93.1119	8.3384	8.15081	8.14921	64.5653	62.2158	62.0513	3.71862
		70.31	1.45571	1.28195	1.3463	99.9578	95.8521	92.8522	6.93668	6.82762	6.81718	56.9774	55.0032	54.9243	3.21518	3.44958	3.56287		68.78	1.51796	1.39735	1.39243	100.351	96.2287	93.2158	8.89168	8.79447	8.79641	62.7532	62.516	32.5501	3.94213	4.23785	4.36187		69.41	1.55858	1.43914	1.42621	100.254	96.1355	93.1253	8.09165	7.88678	7.92607	63.7131	61.4192	61.2764	3.63777
		70.52	1.44657	1.26645	1.3398	99.9442	95.8392	92.8398	6.74878	6.63527	6.60144	56.1893	54.2981	54.2288	3.15233	3.36534	3.4929		68.97	1.515	1.39433	1.38289	100.352	96.2261	93.2161	8.62126	8.52296	8.52759	61.9834	61.8253	32.3067	3.84814	4.12372	4.2572		69.61	1.5524	1.43902	1.41968	100.243	96.1254	93.1156	7.84264	7.66935	7.68298	62.9154	60.6779	60.5604	3.55276
		70.72	1.44082	1.26977	1.33049	99.9584	95.8528	92.8532	6.53738	6.42955	6.4052	55.5359	53.644	53.5834	3.09349	3.30302	3.41517		69.15	1.503	1.38512	1.39254	100.349	96.2265	93.2136	8.36039	8.26977	8.27058	61.2287	61.0498	32.0433	3.751	4.03064	4.14667		69.81	1.55268	1.43929	1.41355	100.255	96.1362	93.1261	7.59901	7.4266	7.46862	62.1793	59.9263	59.8087	3.47815
		70.89	1.43467	1.2758	1.33354	99.9448	95.8398	92.8408	6.35904	6.24939	6.23661	54.8701	52.9781	52.8531	3.01815	3.22478	3.34519		69.35	1.50285	1.38501	1.37323	100.338	96.2164	93.2039	8.11747	8.01239	8.0154	60.4896	60.3478	31.7295	3.66904	3.934	4.04724		70	1.54049	1.42374	1.41343	100.241	96.1232	93.1135	7.38503	7.23055	7.26693	61.4762	59.1912	59.0462	3.39315
		71.12	1.43493	1.25759	1.32423	99.962	95.8565	92.8571	6.18879	6.09529	6.08446	54.1632	52.2999	52.2017	2.96865	3.1714	3.28194		69.58	1.50593	1.3727	1.37328	100.339	96.2168	93.2043	7.8598	7.79279	7.785	59.6897	59.6514	31.4833	3.59073	3.84692	3.96295		70.2	1.54356	1.42998	1.41667	100.244	96.1265	93.1168	7.1276	7.01421	7.0397	60.6308	58.4041	58.3388	3.33686
		71.32	1.4378	1.26056	1.31774	99.9454	95.8405	92.8419	6.01049	5.92734	5.89825	53.3817	51.5951	51.492	2.89333	3.09318	3.21488		69.77	1.48811	1.37915	1.37033	100.35	96.2276	93.2149	7.64775	7.5834	7.56749	59.0067	58.9076	31.2071	3.49721	3.74834	3.85879		70.4	1.53458	1.43005	1.40396	100.242	96.1239	93.1144	6.91151	6.79175	6.85677	59.9049	57.6804	57.57	3.25234
		71.51	1.42583	1.25139	1.32098	99.9456	95.8409	92.8424	5.81403	5.73895	5.74822	52.683	50.9186	50.7517	2.83717	3.03638	3.14246		69.94	1.49742	1.36705	1.37698	100.367	96.2443	93.2312	7.40063	7.3373	7.34696	58.3266	58.2104	30.9022	3.42564	3.67681	3.78374		70.61	1.53164	1.41778	1.41041	100.245	96.1273	93.1177	6.71448	6.60589	6.63544	59.1318	56.9718	56.8655	3.16782
		71.74	1.4291	1.24856	1.31166	99.9598	95.8545	92.8558	5.6659	5.59694	5.59012	51.9883	50.24	50.1525	2.76888	2.96498	3.09369		70.14	1.49446	1.3733	1.36744	100.367	96.2447	93.2317	7.20017	7.13594	7.13718	57.608	57.4582	30.6359	3.34729	3.60174	3.70522		70.8	1.52567	1.41785	1.39451	100.245	96.1276	93.1182	6.53651	6.43525	6.45839	58.4121	56.2601	56.1201	3.13031
		71.93	1.41996	1.2423	1.31155	99.9431	95.8386	92.8406	5.51619	5.41688	5.44519	51.2823	49.5565	49.4344	2.71857	2.91975	3.01794		70.34	1.49431	1.367	1.35772	100.351	96.2286	93.2162	6.96056	6.90308	6.9294	56.8845	56.8094	30.3539	3.27478	3.52318	3.61747		70.98	1.52293	1.41503	1.38837	100.259	96.1414	93.1317	6.34355	6.25023	6.27927	57.6565	55.5231	55.3707	3.04934
		72.14	1.42002	1.23621	1.30523	99.9465	95.8419	92.844	5.37677	5.30145	5.29807	50.6432	48.8348	48.802	2.6624	2.84193	2.95131		70.52	1.48511	1.36686	1.36398	100.34	96.2185	93.2066	6.77827	6.72827	6.74235	56.2155	56.0963	30.0519	3.21167	3.4446	3.54428		71.22	1.51977	1.40873	1.39144	100.243	96.1254	93.1163	6.1806	6.08482	6.11316	56.9477	54.8127	54.6585	2.98318
		72.31	1.41407	1.24859	1.3021	99.953	95.8452	92.8503	5.23735	5.15864	5.1539	49.9224	48.1643	48.1083	2.62497	2.80008	2.90209		70.72	1.47032	1.36096	1.35144	100.354	96.2323	93.2201	6.57242	6.53397	6.56902	55.5199	55.3666	29.8043	3.13692	3.36098	3.47791		71.41	1.50737	1.40533	1.39431	100.218	96.1019	93.0938	5.97236	5.90339	5.95808	56.1464	54.086	53.9507	2.93545
		72.51	1.41412	1.23634	1.31172	99.9501	95.8455	92.8479	5.08209	5.02192	5.02446	49.2581	47.557	47.4963	2.57817	2.73725	2.84416		70.92	1.47037	1.35175	1.35469	100.358	96.2357	93.2235	6.40062	6.36619	6.37994	54.8135	54.6643	29.4922	3.08367	3.30394	3.40813		71.59	1.51066	1.4056	1.38817	100.232	96.1157	93.1073	5.8175	5.73053	5.79664	55.4347	53.3337	53.2159	2.88894
		72.75	1.40819	1.2272	1.2895	99.9473	95.8429	92.8456	4.93633	4.89128	4.88322	48.6127	46.8534	46.7793	2.51887	2.69241	2.79785		71.12	1.47906	1.34218	1.35438	100.33	96.2092	93.1979	6.23347	6.17837	6.2128	54.0709	53.9703	29.2006	3.00448	3.21894	3.31993		71.8	1.5047	1.39333	1.38503	100.233	96.116	93.1078	5.6777	5.60562	5.66092	54.6805	52.7338	52.5232	2.82633
		72.92	1.40804	1.23015	1.3021	99.9368	95.8329	92.8361	4.82793	4.763	4.7796	47.8759	46.2427	46.1609	2.47483	2.63519	2.73952		71.32	1.46727	1.35479	1.34823	100.341	96.22	93.2086	6.08165	6.01451	6.05416	53.3751	53.2581	28.9328	2.95478	3.16535	3.271		71.99	1.50196	1.38433	1.38529	100.247	96.1298	93.1213	5.50369	5.45709	5.52303	53.9874	51.9812	51.8027	2.77667
		73.15	1.40229	1.22732	1.28959	99.9478	95.8436	92.8467	4.69869	4.62389	4.63609	47.2057	45.5846	45.4766	2.44713	2.58772	2.69069		71.53	1.45527	1.35177	1.3355	100.341	96.2203	93.2091	5.93535	5.83759	5.89468	52.7141	52.5441	28.6294	2.89212	3.08726	3.19249		72.2	1.50223	1.39695	1.37276	100.264	96.1465	93.1377	5.35191	5.29327	5.37035	53.2877	51.2193	51.0439	2.72698
		73.32	1.39335	1.22124	1.28648	99.9481	95.8231	92.8472	4.59097	4.49931	4.53019	46.5383	44.8871	44.7858	2.3878	2.54885	2.65015		71.71	1.45835	1.34567	1.33875	100.342	96.2206	93.2096	5.75402	5.68815	5.72336	52.041	51.8946	28.3547	2.83887	3.03624	3.14017		72.37	1.49306	1.39067	1.36625	100.248	96.1275	93.1224	5.22087	5.17676	5.21909	52.5544	50.5096	50.3675	2.66398
		73.56	1.3902	1.22114	1.27361	99.9345	95.7922	92.8378	4.48261	4.40148	4.42366	45.9147	44.2856	44.1502	2.35316	2.49764	2.60345		71.91	1.45539	1.33645	1.33562	100.342	96.221	93.2101	5.60451	5.54174	5.57863	51.4071	51.2304	28.0771	2.77934	2.9792	3.07037		72.57	1.48407	1.38455	1.36951	100.248	96.1308	93.1229	5.0715	5.04268	5.09812	51.8284	49.813	49.7069	2.62331
		73.73	1.38725	1.21812	1.28004	99.9193	95.7478	92.8296	4.35271	4.30733	4.30892	45.2693	43.6573	43.5412	2.30635	2.44978	2.55712		72.09	1.44941	1.33961	1.32927	100.342	96.2213	93.2106	5.45501	5.38922	5.44277	50.7219	50.5428	27.7995	2.73864	2.91913	3.01805		72.78	1.47812	1.37228	1.35679	100.248	96.1312	93.1234	4.95393	4.91164	4.98305	51.0867	49.2009	49.0053	2.57323
		73.96	1.38131	1.21511	1.27055	99.8978	95.6618	92.8158	4.24183	4.1858	4.20892	44.5236	42.9839	42.8768	2.26891	2.40792	2.50499		72.3	1.44346	1.33351	1.33253	100.343	96.2216	93.2111	5.3055	5.25198	5.29213	50.07	49.8786	27.4961	2.67911	2.85306	2.95409		72.98	1.47819	1.37236	1.36004	100.248	96.1315	93.124	4.8141	4.78062	4.83846	50.4237	48.4711	48.3302	2.52629
		74.14	1.37537	1.20904	1.26742	99.8236	95.4775	92.7847	4.12776	4.09467	4.12067	43.9441	42.3767	42.2386	2.25022	2.37503	2.47314		72.49	1.44031	1.30869	1.32282	100.326	96.2056	93.1958	5.15209	5.11401	5.16145	49.3537	49.1959	27.2349	2.61921	2.79863	2.90428		73.21	1.48126	1.37551	1.35691	100.249	96.1319	93.1245	4.69334	4.67398	4.72928	49.6663	47.7866	47.6491	2.48247
		74.33	1.38743	1.21217	1.2611	99.7154	95.2039	92.7449	4.02321	4.00354	4.01182	43.2267	41.7425	41.5859	2.19716	2.33316	2.42971		72.69	1.44036	1.3211	1.31967	100.329	96.2089	93.1992	5.02169	4.97981	5.04629	48.6867	48.5113	26.9688	2.58163	2.75661	2.85485		73.38	1.48754	1.37268	1.35397	100.266	96.1486	93.141	4.57321	4.55577	4.62075	48.988	47.166	46.9834	2.45153
		74.54	1.37267	1.20934	1.26453	99.4812	94.7917	92.6575	3.92872	3.89166	3.93885	42.6281	41.0749	41.0381	2.17251	2.2976	2.39529		72.86	1.4376	1.31518	1.31353	100.347	96.2227	93.2156	4.88561	4.8585	4.92886	48.0536	47.8715	26.7179	2.53501	2.70294	2.8		73.56	1.47859	1.36659	1.34764	100.26	96.146	93.1387	4.4588	4.443	4.50862	48.2746	46.4331	46.2262	2.40771
		74.75	1.36953	1.20923	1.2644	99.1139	94.3144	92.4838	3.8458	3.81214	3.83533	41.9738	40.4832	40.3477	2.13476	2.27038	2.35442		73.07	1.44651	1.31506	1.3198	100.333	96.2126	93.2032	4.77997	4.73889	4.78345	47.3678	47.2271	26.365	2.49393	2.65754	2.74146		73.79	1.47843	1.37264	1.35391	100.243	96.1329	93.1262	4.34695	4.34184	4.39586	47.5859	45.6847	45.5767	2.35727
		74.96	1.36678	1.20023	1.24553	98.6779	93.649	92.206	3.7481	3.7276	3.75054	41.4284	39.8516	39.7501	2.10072	2.2438	2.3258		73.28	1.42887	1.31859	1.31703	100.361	96.2397	93.2297	4.63495	4.62735	4.67845	46.6867	46.535	26.1091	2.45077	2.60722	2.6957		73.99	1.47549	1.36654	1.34439	100.219	96.1153	93.1268	4.23573	4.22908	4.30144	46.9448	45.1028	44.9044	2.31659
		75.15	1.36365	1.19398	1.25178	98.0531	92.9963	91.8333	3.66521	3.63291	3.66471	40.768	39.2933	39.1037	2.08174	2.19561	2.29073		73.47	1.42251	1.30903	1.30713	100.33	96.2102	93.2014	4.51916	4.50711	4.55902	46.0852	45.8989	25.7956	2.4125	2.56748	2.64262		74.17	1.46351	1.35427	1.33805	100.194	96.1007	93.1273	4.14039	4.13766	4.21588	46.2597	44.4545	44.2965	2.2947
		75.34	1.34888	1.19421	1.24564	97.3501	92.1105	91.316	3.58651	3.5453	3.5799	40.1317	38.6406	38.5236	2.04769	2.16001	2.2592		73.64	1.42278	1.30311	1.30099	100.341	96.212	93.2149	4.42119	4.39793	4.46811	45.4276	45.2558	25.4987	2.36897	2.51376	2.60521		74.36	1.46076	1.35453	1.32872	100.143	96.0487	93.1351	4.03926	4.03462	4.11317	45.5685	43.8334	43.5981	2.25746
		75.54	1.35194	1.18813	1.24251	96.4502	91.2982	90.6965	3.49462	3.47542	3.51519	39.4865	38.0247	37.8885	2.01336	2.13311	2.22734		73.84	1.41379	1.30008	1.29783	100.329	96.1974	93.2155	4.3194	4.29423	4.35291	44.7816	44.5653	25.2068	2.32824	2.47173	2.56742		74.57	1.46404	1.3548	1.33535	100.082	95.9818	93.1371	3.94446	3.94374	4.01931	44.9053	43.1096	42.9288	2.23275
		75.75	1.3582	1.19451	1.24592	95.5202	90.3496	89.977	3.40954	3.38778	3.43034	38.8406	37.4471	37.3024	1.97305	2.1035	2.1929		74.04	1.41404	1.29723	1.30447	100.309	96.1663	93.229	4.20865	4.19415	4.26194	44.163	43.9775	24.9729	2.2941	2.44507	2.52707		74.78	1.44583	1.34234	1.31928	99.938	95.7657	93.0929	3.8581	3.85481	3.93021	44.2674	42.4673	42.2564	2.19486
		75.95	1.35486	1.17886	1.22971	94.5071	89.3277	89.1625	3.33889	3.32305	3.36173	38.2412	36.884	36.7038	1.95692	2.07	2.16333		74.25	1.40788	1.29714	1.29157	100.249	96.0814	93.2078	4.11581	4.11123	4.16093	43.523	43.3746	24.7148	2.26874	2.39064	2.48893		74.96	1.44869	1.3453	1.33191	99.7096	95.4899	93.0198	3.7654	3.77201	3.84409	43.5448	41.8101	41.6367	2.157
		76.15	1.33691	1.182	1.23613	93.4211	88.2893	88.3354	3.25969	3.25014	3.29114	37.6526	36.2381	36.1272	1.93509	2.04609	2.13728		74.42	1.41075	1.29701	1.28504	100.151	95.9488	93.1751	4.00392	4.00085	4.07767	42.8952	42.7396	24.4367	2.22143	2.34828	2.46535		75.15	1.45477	1.34228	1.32877	99.4017	95.0602	92.9395	3.68277	3.68668	3.77033	42.9007	41.1589	40.9645	2.14137
		76.35	1.34277	1.17573	1.23919	92.2913	87.2567	87.3405	3.20222	3.19501	3.24952	37.0714	35.6474	35.4961	1.90673	2.0129	2.10802		74.62	1.40177	1.27855	1.28511	100.023	95.7309	93.1439	3.91487	3.90936	3.98021	42.2555	42.1077	24.1105	2.1901	2.32429	2.41009		75.34	1.45504	1.34253	1.32902	98.9146	94.5631	92.7506	3.61019	3.6171	3.70004	42.2311	40.5345	40.3652	2.09782
		76.56	1.33683	1.17273	1.22651	91.159	86.0964	86.381	3.1357	3.12515	3.17599	36.3984	35.0529	34.9342	1.88178	1.98599	2.08197		74.82	1.40202	1.28497	1.28852	99.8601	95.4188	93.0938	3.82953	3.82144	3.89806	41.6337	41.4407	23.8277	2.16222	2.30362	2.3901		75.54	1.43984	1.33008	1.32571	98.3221	93.9262	92.4549	3.51434	3.54043	3.60509	41.5435	39.8839	39.6992	2.0725
		76.79	1.33089	1.16357	1.22657	89.8622	84.9868	85.2973	3.06284	3.06441	3.10539	35.8225	34.4252	34.3141	1.85681	1.96806	2.05011		75.03	1.39304	1.28813	1.27901	99.5581	94.9737	92.9989	3.73409	3.74825	3.81833	41.0423	40.8439	23.5616	2.13717	2.26758	2.3523		75.78	1.44893	1.3394	1.32896	97.6189	93.1652	92.0535	3.44761	3.45815	3.52838	40.8964	39.2117	39.1031	2.05373
		76.96	1.33675	1.17269	1.22963	88.6959	83.7792	84.2568	2.99907	3.00932	3.0432	35.2104	33.88	33.7446	1.8316	1.93189	2.02958		75.2	1.39009	1.27276	1.28227	99.0817	94.4241	92.7824	3.65776	3.65064	3.73268	40.4116	40.2355	23.3042	2.09957	2.21349	2.30867		75.95	1.43393	1.33021	1.31304	96.8285	92.3355	91.4698	3.37135	3.38196	3.48118	40.2368	38.6211	38.434	2.01929
		77.17	1.3248	1.1666	1.22331	87.4054	82.637	83.1157	2.94206	2.94858	2.99321	34.6158	33.3216	33.1916	1.8004	1.91097	2.00352		75.4	1.39296	1.27881	1.27574	98.5229	93.7837	92.5066	3.57137	3.5861	3.64946	39.7996	39.5952	23.0292	2.06167	2.19219	2.27347		76.15	1.43421	1.32121	1.31329	95.9487	91.45	90.8033	3.29553	3.33064	3.39903	39.633	37.9935	37.8609	1.98513
		77.36	1.32205	1.15144	1.214	86.1984	81.3572	82.0495	2.88228	2.88823	2.93187	34.0478	32.8038	32.6314	1.78505	1.89631	1.97484		75.61	1.37833	1.27306	1.26656	97.8215	93.0988	92.1103	3.49919	3.52304	3.58254	39.1801	39.0125	22.738	2.03718	2.15675	2.24794		76.35	1.43105	1.31492	1.30997	95.5685	90.4671	90.0826	3.22198	3.25399	3.33955	38.9615	37.4067	37.1544	1.96922
		77.57	1.32191	1.15749	1.22024	84.9208	80.2425	80.871	2.84704	2.84531	2.89029	33.5081	32.1807	32.0184	1.77858	1.87211	1.95429		75.81	1.38724	1.27913	1.27283	97.0665	92.2822	91.5855	3.40645	3.42798	3.523	38.6076	38.4104	22.4257	2.02126	2.12944	2.21273		76.56	1.42509	1.32118	1.29726	94.5197	89.4106	89.2039	3.15207	3.18695	3.27465	38.3554	36.7528	36.5965	1.94419
		77.75	1.33096	1.15755	1.22029	83.6614	79.002	79.6751	2.78053	2.7876	2.85207	32.9197	31.6313	31.4859	1.7505	1.85118	1.94563		76.01	1.37805	1.26974	1.2759	96.184	91.3792	90.9683	3.32964	3.36957	3.4398	37.996	37.7822	22.1537	1.98338	2.09309	2.19209		76.76	1.43117	1.31506	1.31009	93.3776	88.2764	88.3194	3.09169	3.12906	3.22154	37.6959	36.1292	35.948	1.91914
		77.97	1.31902	1.14531	1.21079	82.4299	77.8509	78.5138	2.72352	2.72687	2.78738	32.3157	31.0519	30.9037	1.72242	1.82727	1.91089		76.19	1.38112	1.26672	1.26637	95.1998	90.3755	90.2249	3.26285	3.29027	3.36302	37.3536	37.1653	21.8419	1.96773	2.0751	2.15721		76.96	1.41898	1.31494	1.28761	92.2568	87.1272	87.3504	3.02771	3.08294	3.13846	37.0407	35.5549	35.3472	1.89384
		78.18	1.31606	1.14844	1.20447	81.1457	76.6254	77.315	2.67601	2.67219	2.73444	31.7399	30.5326	30.3536	1.71932	1.81233	1.88482		76.38	1.38119	1.26061	1.26003	94.2093	89.348	89.3947	3.19606	3.22317	3.30397	36.7565	36.6245	21.6017	1.93953	2.04808	2.11939		77.17	1.42225	1.31211	1.29742	91.0278	86.0172	86.29	2.97729	3.00412	3.08875	36.4178	34.9271	34.7447	1.87219
		78.38	1.30993	1.15142	1.20117	79.8101	75.321	76.0163	2.61863	2.63843	2.69878	31.1817	29.9851	29.7936	1.69412	1.78815	1.873		76.59	1.37239	1.25468	1.24748	93.101	88.3328	88.5623	3.12971	3.16567	3.24536	36.2037	35.998	21.333	1.9116	2.02435	2.10518		77.33	1.40706	1.29657	1.29093	89.73	84.7966	85.1881	2.9165	2.95801	3.03227	35.81	34.3289	34.1733	1.85002
		78.58	1.31016	1.14856	1.20139	78.5215	74.0613	74.9318	2.58099	2.58717	2.64916	30.604	29.4249	29.2213	1.67564	1.75848	1.853		76.79	1.37847	1.26091	1.26032	92.0044	87.2334	87.5813	3.06291	3.09552	3.17447	35.5976	35.3957	21.0297	1.89281	1.99732	2.08193		77.54	1.41935	1.30298	1.29115	88.4757	83.7013	84.1188	2.85334	2.90967	2.97958	35.1932	33.7764	33.5559	1.83778
		78.76	1.30122	1.14248	1.19826	77.2248	72.8268	73.661	2.51764	2.55073	2.59328	30.047	28.8725	28.6975	1.66317	1.75252	1.83853		76.99	1.36345	1.2548	1.24119	90.7956	86.155	86.6264	3.00565	3.04367	3.12427	35.0639	34.8255	20.7723	1.87088	1.96728	2.05576		77.75	1.41639	1.29996	1.28801	87.2246	82.4478	82.9015	2.81204	2.85482	2.92352	34.5935	33.1377	32.9631	1.81273
		78.96	1.29827	1.14254	1.19194	75.9499	71.6221	72.4275	2.47964	2.50517	2.56389	29.5214	28.29	28.1241	1.63195	1.7256	1.82117		77.17	1.37274	1.25503	1.24781	89.6867	85.0466	85.6139	2.96154	2.98918	3.06267	34.4595	34.2661	20.5006	1.83979	1.95256	2.03279		77.91	1.40722	1.29985	1.2815	85.8214	81.2308	81.8176	2.75445	2.79652	2.88477	34.0111	32.5337	32.354	1.7937
		79.19	1.29532	1.13952	1.1888	74.6471	70.3639	71.1798	2.44163	2.47177	2.51978	28.9487	27.7707	27.5536	1.62885	1.71065	1.798		77.33	1.35452	1.23948	1.2445	88.3751	83.8427	84.4472	2.88477	2.93082	3.00909	33.8697	33.6591	20.2289	1.83016	1.92827	1.99759		78.12	1.40126	1.29683	1.27516	84.6016	79.9475	80.6121	2.70361	2.74473	2.83757	33.4146	31.9916	31.7642	1.7812
		79.39	1.3012	1.13327	1.20143	73.3186	69.099	69.8818	2.39062	2.4198	2.47826	28.3753	27.2356	27.0319	1.60679	1.69847	1.78038		77.57	1.36362	1.24572	1.23496	87.0635	82.6568	83.3707	2.82433	2.87286	2.95001	33.2787	33.0714	19.9514	1.79882	1.90725	1.98308		78.35	1.41054	1.29398	1.27539	83.2751	78.6484	79.3164	2.64996	2.6994	2.79076	32.8258	31.454	31.2225	1.76266
		79.57	1.29842	1.13656	1.18573	72.0073	67.898	68.6322	2.34978	2.37762	2.43449	27.8254	26.6931	26.4972	1.59454	1.68076	1.76906		77.78	1.35124	1.23926	1.24106	85.8183	81.4122	82.2191	2.78539	2.82327	2.899	32.6966	32.5597	19.6742	1.78893	1.88871	1.96218		78.52	1.39536	1.29695	1.28485	81.9845	77.3841	78.1693	2.61465	2.66552	2.73726	32.2468	30.8261	30.6693	1.74051
		79.81	1.28929	1.13031	1.18243	70.6822	66.6394	67.4067	2.32412	2.34996	2.4077	27.2646	26.116	25.9289	1.57871	1.66259	1.75145		77.97	1.34866	1.23657	1.23826	84.6553	80.2727	81.1104	2.73209	2.77526	2.85256	32.2174	31.9869	19.4137	1.76436	1.86521	1.93947		78.73	1.3924	1.28468	1.27533	80.6837	76.1935	76.9088	2.55427	2.61372	2.70482	31.6849	30.29	30.0356	1.73114
		79.97	1.2807	1.13376	1.17644	69.371	65.3102	66.065	2.28041	2.31113	2.36131	26.6963	25.5889	25.4181	1.56981	1.63911	1.72297		78.12	1.34287	1.2399	1.23209	83.3523	79.0649	79.9611	2.68475	2.72988	2.81161	31.6187	31.3774	19.1504	1.74894	1.84445	1.91939		78.93	1.39565	1.29726	1.27875	79.3754	74.9089	75.6415	2.52603	2.57447	2.66389	31.0173	29.725	29.4498	1.71259
		80.18	1.27439	1.12121	1.17935	67.9932	64.0251	64.848	2.25128	2.28012	2.33419	26.1633	25.0295	24.8727	1.5444	1.6297	1.71672		78.33	1.34575	1.2367	1.23196	82.0883	77.8051	78.7923	2.63666	2.69291	2.761	31.0867	30.8732	18.8874	1.73303	1.82918	1.88711		79.1	1.38649	1.27864	1.26266	77.9546	73.5794	74.304	2.47484	2.53451	2.61927	30.4385	29.1637	28.9261	1.69043
		80.38	1.27745	1.11819	1.1794	66.7929	62.8057	63.5485	2.22279	2.24671	2.31362	25.5813	24.4802	24.3081	1.53192	1.62074	1.70803		78.55	1.34581	1.2275	1.22564	80.7268	76.5773	77.513	2.58576	2.63495	2.71375	30.4776	30.2886	18.6301	1.71424	1.80214	1.87842		79.34	1.38052	1.28487	1.26591	76.6507	72.3052	73.0812	2.42717	2.50101	2.57501	29.8515	28.5583	28.2953	1.68106
		80.58	1.2865	1.12748	1.16035	65.3817	61.503	62.2691	2.19111	2.21939	2.27834	25.0025	23.9249	23.7698	1.54131	1.60278	1.69647		78.73	1.33983	1.23682	1.23207	79.4651	75.3405	76.3757	2.53486	2.60141	2.67536	29.9561	29.7478	18.3497	1.69858	1.78413	1.86389		79.51	1.38961	1.28185	1.26277	75.3189	70.9355	71.7571	2.3954	2.46749	2.53961	29.2393	28.0043	27.7231	1.66227
		80.79	1.2719	1.11246	1.16709	63.9758	60.217	61.0384	2.14104	2.17444	2.23191	24.4587	23.4153	23.1854	1.51051	1.60327	1.67376		78.93	1.3429	1.22761	1.21934	78.1598	74.1216	75.1485	2.49351	2.55566	2.62515	29.3922	29.1573	18.0866	1.67978	1.76912	1.84645		79.71	1.39267	1.28807	1.2692	73.9807	69.6882	70.4358	2.36045	2.42483	2.50717	28.6774	27.4139	27.1888	1.65916
		81	1.27759	1.11221	1.17	62.6554	58.9095	59.647	2.11827	2.15562	2.21954	23.9138	22.8475	22.6436	1.50074	1.58488	1.65012		79.13	1.33693	1.2184	1.22259	76.9043	72.8908	73.8461	2.45535	2.51906	2.59857	28.8435	28.6517	17.8149	1.64842	1.7481	1.81734		79.91	1.37768	1.26963	1.26288	72.6177	68.4378	69.2014	2.31597	2.38523	2.46587	28.1186	26.8387	26.6019	1.63411
		81.2	1.26865	1.11535	1.17005	61.2907	57.6812	58.3301	2.0771	2.12526	2.18425	23.3507	22.3373	22.1285	1.48515	1.56693	1.65015		79.34	1.3398	1.23374	1.21927	76.1743	71.6499	72.6001	2.40092	2.47906	2.55391	28.2515	28.0426	17.5665	1.65763	1.74186	1.8113		80.09	1.37171	1.27586	1.25335	71.2298	67.0502	67.86	2.2842	2.34867	2.42751	27.5474	26.2756	26.0384	1.61219
		81.4	1.27169	1.10618	1.15738	59.9322	56.4113	57.0853	2.05811	2.09793	2.15191	22.8157	21.788	21.5494	1.47579	1.54898	1.64148		79.51	1.32479	1.21836	1.21293	74.9377	70.3654	71.3731	2.37231	2.42415	2.50962	27.7814	27.4873	17.3177	1.63569	1.72385	1.79095		80.35	1.37779	1.27284	1.25022	69.8481	65.7103	66.5532	2.2556	2.31515	2.40097	26.9132	25.6974	25.4515	1.61221
		81.58	1.25974	1.10316	1.1606	58.6172	55.1026	55.7742	2.02644	2.06452	2.12251	22.2588	21.2477	21.0139	1.46643	1.54301	1.627		79.71	1.32202	1.21859	1.21315	73.6272	69.1414	70.1067	2.32174	2.38179	2.47454	27.1943	26.9445	17.0312	1.62026	1.70306	1.77958		80.53	1.37182	1.26981	1.25346	68.5037	64.3943	65.1944	2.21747	2.28163	2.36557	26.3733	25.1402	24.8705	1.59029
		81.81	1.26579	1.10629	1.1511	57.299	53.8207	54.4603	2.00428	2.03719	2.09899	21.6988	20.7015	20.464	1.44771	1.52807	1.60383		79.91	1.32791	1.2123	1.20344	72.2495	67.8593	68.8584	2.29597	2.36316	2.44466	26.6207	26.3767	16.7428	1.60436	1.69683	1.77645		80.71	1.37507	1.26079	1.2473	67.1532	63.0841	63.8676	2.186	2.25148	2.33344	25.7521	24.5775	24.3309	1.58113
		82.01	1.25667	1.10005	1.15735	56.2647	52.5523	53.1187	1.96599	2.01566	2.07812	21.1701	20.1824	19.9432	1.44128	1.51889	1.60072		80.09	1.32495	1.21236	1.20669	70.9599	66.6556	67.6285	2.25462	2.32352	2.40627	26.069	25.8653	16.5026	1.59811	1.67581	1.74153		80.9	1.37193	1.26686	1.24717	65.6937	61.7623	62.5549	2.1571	2.2207	2.30657	25.1552	24.0019	23.7728	1.57152
		82.2	1.25707	1.10349	1.15454	54.9713	51.2343	51.8511	1.94754	1.99801	2.0434	20.6065	19.6447	19.3754	1.43544	1.51334	1.58959		80.32	1.3218	1.21843	1.19698	69.6699	65.362	66.3344	2.22887	2.29881	2.37347	25.5893	25.3152	16.243	1.57281	1.66056	1.72385		81.11	1.36916	1.25783	1.24101	64.3739	60.4488	61.1901	2.12245	2.19054	2.27443	24.6219	23.433	23.1716	1.55295
		82.39	1.25411	1.10353	1.15139	53.7367	50.0355	50.4965	1.92853	1.97675	2.02577	20.0683	19.1224	18.8807	1.42296	1.49838	1.57511		80.5	1.32185	1.20922	1.20022	68.2777	64.0927	65.0728	2.1939	2.25611	2.34099	24.9924	24.76	15.9885	1.56656	1.63953	1.71223		81.32	1.36319	1.26407	1.24426	62.939	59.1595	59.8311	2.09385	2.16617	2.24198	24.0034	22.8788	22.6051	1.54357
		82.6	1.25717	1.09745	1.14508	52.3936	48.7714	49.1996	1.90953	1.94029	1.99635	19.5019	18.5851	18.3452	1.41984	1.4984	1.56643		80.67	1.31605	1.20636	1.20044	67.0413	62.7783	63.8433	2.16558	2.23814	2.30292	24.4714	24.2637	15.7563	1.55111	1.62775	1.70376		81.51	1.36626	1.26104	1.23792	61.6101	57.7716	58.4981	2.06207	2.13264	2.21838	23.4351	22.3216	22.0415	1.53418
		82.82	1.26022	1.09442	1.14831	51.0039	47.4268	47.949	1.86836	1.91904	1.99049	18.9606	18.0267	17.766	1.40425	1.47146	1.55484		80.87	1.31895	1.20317	1.19394	65.7269	61.5899	62.5497	2.13347	2.21038	2.28785	23.9708	23.6934	15.5168	1.53836	1.61551	1.69189		81.7	1.36913	1.26093	1.24099	60.2229	56.4924	57.1022	2.03636	2.10187	2.19447	22.8857	21.7614	21.4837	1.52144
		83.01	1.24827	1.09448	1.15154	49.6328	46.1686	46.5742	1.85569	1.90386	1.96108	18.3911	17.4834	17.2334	1.39489	1.46848	1.55777		81.08	1.30411	1.2003	1.20055	64.325	60.3021	61.2214	2.0956	2.18019	2.25568	23.4285	23.1297	15.2215	1.53546	1.61276	1.67468		81.9	1.35413	1.25482	1.23785	58.7976	55.1585	55.7694	2.02047	2.08664	2.17383	22.3113	21.2073	20.9231	1.51518
		83.22	1.24231	1.09147	1.13886	48.3393	44.8776	45.2745	1.83669	1.87652	1.9405	17.831	16.9431	16.695	1.3949	1.4625	1.54328		81.28	1.30114	1.20036	1.18781	63.0634	59.0745	59.9451	2.0638	2.14664	2.2232	22.8436	22.6417	14.9698	1.50411	1.59474	1.66015		82.1	1.36623	1.2518	1.22514	57.4595	53.8604	54.4048	1.99188	2.06837	2.14137	21.6991	20.6351	20.3684	1.4964
		83.43	1.23937	1.0823	1.13891	46.9216	43.5539	43.9431	1.83036	1.8583	1.91992	17.2772	16.4148	16.1595	1.37929	1.43556	1.5172		81.46	1.31325	1.19732	1.19745	61.805	57.8319	58.7239	2.04153	2.12225	2.19662	22.3433	22.0513	14.7153	1.51354	1.57671	1.64852		82.29	1.35724	1.25185	1.24114	56.0529	52.5414	53.1125	1.96328	2.0318	2.11187	21.1561	20.0961	19.8341	1.50581
		83.6	1.24224	1.08835	1.13879	45.6776	42.3046	42.6893	1.79209	1.83374	1.90201	16.7523	15.9023	15.6684	1.38223	1.44436	1.52281		81.64	1.31028	1.1912	1.19749	60.4531	56.5414	57.4767	2.02881	2.10089	2.17004	21.8248	21.5721	14.4865	1.501	1.58274	1.6398		82.49	1.35147	1.25209	1.23179	54.6508	51.2177	51.7348	1.94449	2.0199	2.10332	20.5813	19.5387	19.2265	1.49036
		83.82	1.24529	1.08225	1.13566	44.2788	41.0466	41.4301	1.77309	1.82464	1.87848	16.2079	15.3409	15.1126	1.37288	1.44138	1.52282		81.84	1.28941	1.18834	1.18812	59.1219	55.2617	56.1272	1.98138	2.05848	2.14673	21.2882	21.0314	14.2254	1.48554	1.56193	1.63132		82.69	1.35717	1.24563	1.22192	53.2759	49.8547	50.4138	1.92489	1.98887	2.06733	20.0075	18.9611	18.7074	1.4743
		84.02	1.23334	1.08232	1.12934	43.0196	39.7944	40.1189	1.75093	1.79123	1.86379	15.6917	14.8427	14.6267	1.3604	1.41744	1.49965		82.04	1.29212	1.20351	1.18783	57.7381	54.0189	54.7689	1.95221	2.03657	2.1166	20.7216	20.485	13.9784	1.47573	1.54648	1.61633		82.89	1.34537	1.23044	1.21895	51.9078	48.5517	49.0562	1.90609	1.97392	2.04402	19.4107	18.4036	18.1465	1.46511
		84.22	1.23639	1.08545	1.12621	41.661	38.5661	38.8136	1.73193	1.77909	1.84027	15.1505	14.3295	14.1204	1.35416	1.42045	1.49387		82.23	1.29536	1.19138	1.18485	56.4846	52.73	53.4858	1.94294	2.0094	2.09032	20.194	19.9354	13.7345	1.46653	1.54371	1.60201		83.1	1.35445	1.24284	1.23177	50.6226	47.2625	47.6974	1.88067	1.94649	2.02632	18.877	17.8645	17.6181	1.46199
		84.43	1.23043	1.08242	1.12625	40.3212	37.2634	37.5515	1.72243	1.76695	1.8138	14.6124	13.7983	13.5587	1.33542	1.41149	1.47648		82.42	1.30162	1.18542	1.18186	55.1435	51.5335	52.2487	1.91776	1.99748	2.09063	19.6843	19.4209	13.4933	1.45734	1.52588	1.60517		83.25	1.34546	1.23672	1.22543	49.2066	45.9734	46.3617	1.84571	1.93432	2.00567	18.3089	17.3285	17.0341	1.44947
		84.64	1.23948	1.07633	1.12312	38.9471	35.9905	36.2433	1.70026	1.74873	1.80793	14.068	13.2911	13.0466	1.34168	1.39951	1.4794		82.6	1.30131	1.18206	1.18478	53.8107	50.2887	50.9234	1.89815	1.96947	2.06051	19.1454	18.8778	13.2236	1.45695	1.52547	1.59599		83.48	1.34251	1.23987	1.22229	47.8965	44.6843	45.0636	1.83301	1.90994	1.97912	17.7564	16.7985	16.5057	1.44635
		84.85	1.22736	1.07624	1.123	37.6734	34.7484	34.9562	1.68736	1.7333	1.79592	13.5405	12.7821	12.5182	1.32901	1.39334	1.4734		82.85	1.29233	1.18521	1.18483	52.4933	48.9207	49.5663	1.86635	1.93899	2.02213	18.6029	18.3255	12.9777	1.43815	1.50445	1.58148		83.66	1.34256	1.23376	1.21915	46.4744	43.3474	43.7452	1.80759	1.88557	1.95552	17.1756	16.2535	15.9656	1.43383
		85.05	1.23058	1.07644	1.12321	36.3852	33.5279	33.745	1.67176	1.71228	1.77853	13.0387	12.2736	12.0398	1.32296	1.39056	1.46492		83.01	1.28954	1.17925	1.17865	51.1487	47.67	48.2564	1.85389	1.93316	2.00764	18.1172	17.8079	12.7221	1.43522	1.50467	1.57296		83.87	1.34261	1.23382	1.2192	45.0989	41.9777	42.317	1.79806	1.87033	1.96439	16.6106	15.6964	15.4284	1.42757
		85.24	1.24245	1.07941	1.12627	35.1149	32.301	32.4986	1.65252	1.70294	1.76358	12.5051	11.7918	11.5377	1.32591	1.39037	1.46183		83.19	1.29844	1.18223	1.17534	49.8646	46.4299	47.02	1.83774	1.9085	1.98375	17.5389	17.2531	12.4716	1.41621	1.48644	1.56112		84.08	1.33984	1.22479	1.20665	43.7357	40.736	41.0448	1.77924	1.85841	1.93811	16.051	15.1594	14.8582	1.41837
		85.44	1.21867	1.06425	1.11057	33.7892	31.0504	31.2266	1.64959	1.68799	1.74913	11.9781	11.2622	11.033	1.31986	1.36362	1.44175		83.4	1.28963	1.18245	1.16916	48.4698	45.1221	45.6982	1.803	1.87826	1.96631	17.0471	16.7324	12.2274	1.41642	1.49268	1.55553		84.28	1.33989	1.23102	1.21308	42.3881	39.3899	39.6829	1.75381	1.83707	1.93517	15.5173	14.6173	14.3443	1.41838
		85.65	1.22155	1.07338	1.10728	32.5131	29.8179	29.9776	1.6272	1.67258	1.73713	11.4634	10.7805	10.5427	1.31031	1.36643	1.45026		83.6	1.28986	1.17959	1.16617	47.1276	43.8079	44.3558	1.79053	1.87243	1.94886	16.4676	16.194	11.9631	1.40721	1.47484	1.54411		84.46	1.33995	1.22491	1.20675	41.0124	38.1395	38.3499	1.75382	1.82183	1.91156	14.9333	14.0993	13.8041	1.41212
		85.86	1.22777	1.06435	1.12339	31.2118	28.677	28.7831	1.6306	1.6637	1.72561	10.955	10.2867	10.0349	1.29487	1.35765	1.44758		83.82	1.28371	1.1733	1.17245	45.8096	42.5742	43.0936	1.77439	1.83861	1.92793	15.9649	15.6832	11.7126	1.38507	1.46564	1.53518		84.67	1.33699	1.22188	1.2068	39.6461	36.8262	37.069	1.72204	1.79746	1.89387	14.3933	13.5451	13.2727	1.40587
		86.04	1.21564	1.06118	1.11055	30.0011	27.4954	27.5834	1.5987	1.64526	1.70185	10.4874	9.80815	9.57092	1.29783	1.34849	1.4358		84.01	1.28057	1.1732	1.17234	44.4982	41.3049	41.7913	1.73597	1.82007	1.90404	15.4353	15.158	11.4336	1.38803	1.45943	1.52625		84.9	1.33384	1.22793	1.20666	38.2464	35.4663	35.7194	1.71545	1.78502	1.8759	13.8451	13.0132	12.7629	1.39314
		86.25	1.20685	1.07061	1.10438	28.7584	26.2976	26.3799	1.58626	1.62727	1.68739	9.96324	9.3293	9.10962	1.27928	1.33972	1.41571		84.17	1.27778	1.17033	1.15656	43.2397	40.0949	40.5614	1.72985	1.80507	1.88954	14.9159	14.6457	11.2093	1.38823	1.4416	1.51483		85.08	1.3369	1.21873	1.20671	36.9892	34.2368	34.4184	1.69321	1.76979	1.85525	13.3115	12.5224	12.2081	1.38062
		86.45	1.22774	1.07358	1.10745	27.4953	25.155	25.1488	1.57654	1.61793	1.67833	9.48326	8.87791	8.63996	1.2916	1.34252	1.42132		84.4	1.27765	1.1733	1.16604	41.9038	38.826	39.2478	1.71053	1.78958	1.85679	14.4045	14.1441	10.9303	1.3755	1.42939	1.5059		85.27	1.33714	1.22513	1.20693	35.6373	32.9254	33.1307	1.67437	1.76395	1.84665	12.7639	12.0122	11.6959	1.37141
		86.67	1.21896	1.06456	1.10128	26.2306	23.9569	23.968	1.56093	1.60297	1.6727	9.01532	8.438	8.20182	1.2668	1.33375	1.41283		84.58	1.28089	1.17661	1.16624	40.564	37.5679	37.9655	1.69168	1.77763	1.86002	13.8971	13.5937	10.6945	1.36629	1.42959	1.49738		85.5	1.32797	1.21577	1.21001	34.3222	31.7003	31.8221	1.67414	1.74846	1.82574	12.2127	11.4744	11.1921	1.3869
		86.86	1.21583	1.05524	1.11072	25.0702	22.8355	22.8238	1.55438	1.59667	1.65776	8.55109	7.9987	7.77304	1.26974	1.33955	1.41264		84.79	1.27473	1.16415	1.15335	39.2471	36.2694	36.6349	1.67873	1.76214	1.82726	13.3617	13.0746	10.4241	1.36297	1.42941	1.49137		85.68	1.33103	1.22199	1.20367	32.9965	30.444	30.5529	1.64236	1.73018	1.81985	11.698	10.9534	10.69	1.36497
		87.06	1.21622	1.05251	1.10153	23.8395	21.6906	21.6745	1.53898	1.56978	1.62881	8.11546	7.55367	7.35621	1.26699	1.32197	1.40436		85	1.27496	1.16746	1.16314	37.9069	35.0588	35.3696	1.65988	1.74713	1.82458	12.833	12.5591	10.1825	1.36003	1.42962	1.48867		85.87	1.32505	1.22205	1.20691	31.702	29.2354	29.3213	1.6519	1.71799	1.811	11.18	10.4656	10.2229	1.37438
		87.27	1.20408	1.05855	1.10777	22.6979	20.599	20.6083	1.5356	1.55741	1.62859	7.67007	7.14147	6.95368	1.25432	1.3188	1.39256		85.17	1.28103	1.1675	1.16638	36.6266	33.852	34.1628	1.64397	1.73189	1.80982	12.3537	12.0916	9.93658	1.35377	1.41761	1.47121		86.07	1.31889	1.21885	1.20359	30.4592	28.017	28.0771	1.62626	1.69947	1.78715	10.6574	9.99749	9.75738	1.35853
		87.45	1.20096	1.06153	1.10448	21.5256	19.478	19.4558	1.52272	1.56024	1.62543	7.24674	6.75045	6.5338	1.2604	1.31862	1.39528		85.36	1.2747	1.15798	1.15972	35.3708	32.6093	32.8774	1.64352	1.72531	1.78864	11.838	11.5945	9.65638	1.35339	1.4142	1.47664		86.28	1.32798	1.21581	1.20044	29.2052	26.8325	26.8572	1.61354	1.69338	1.78126	10.1615	9.50367	9.27574	1.35853
		87.66	1.20117	1.05558	1.09831	20.4244	18.4457	18.3953	1.50393	1.54223	1.60801	6.81912	6.36425	6.17982	1.25434	1.31582	1.38098		85.56	1.26571	1.16112	1.15017	34.0691	31.379	31.6246	1.6149	1.70397	1.77388	11.3408	11.1037	9.42482	1.34714	1.39918	1.47083		86.48	1.31899	1.21586	1.20048	27.9575	25.627	25.6576	1.60084	1.6751	1.76061	9.69703	9.03095	8.80578	1.35541
		87.88	1.21004	1.06162	1.09819	19.3237	17.4231	17.3988	1.50055	1.53291	1.59014	6.43659	5.9973	5.83576	1.25417	1.30067	1.3895		85.77	1.27763	1.161	1.16284	32.7597	30.1564	30.3793	1.6115	1.68849	1.75888	10.8451	10.588	9.15475	1.32814	1.38397	1.4619		86.67	1.32506	1.22208	1.20691	26.7035	24.4932	24.481	1.59131	1.66596	1.75471	9.20111	8.58838	8.37673	1.35228
		88.06	1.20708	1.05551	1.10141	18.2848	16.4566	16.4077	1.48788	1.52684	1.59309	6.06124	5.63721	5.4867	1.25105	1.30367	1.37791		85.95	1.27183	1.15814	1.15346	31.5373	28.9721	29.1684	1.58947	1.67348	1.75028	10.3493	10.1103	8.92161	1.32207	1.37515	1.45048		86.89	1.32511	1.21288	1.19738	25.5149	23.3295	23.3045	1.57542	1.64768	1.73701	8.75232	8.14579	7.93306	1.34915
		88.27	1.20711	1.05862	1.10462	17.2676	15.502	15.4541	1.48472	1.51773	1.58427	5.72658	5.31919	5.18425	1.24481	1.30068	1.38082		86.16	1.25717	1.14925	1.14744	30.2782	27.7823	27.9755	1.58037	1.66785	1.736	9.90313	9.63385	8.65804	1.32558	1.38156	1.45089		87.06	1.32835	1.2131	1.20078	24.2986	22.169	22.1513	1.56294	1.63878	1.71955	8.3047	7.70126	7.50798	1.33368
		88.45	1.20998	1.05544	1.1045	16.2264	14.5632	14.4782	1.47502	1.50537	1.56935	5.37239	5.0095	4.86946	1.23527	1.30051	1.38063		86.34	1.25705	1.15533	1.14093	29.0344	26.5868	26.7708	1.55152	1.64016	1.7269	9.41349	9.17965	8.40803	1.316	1.37538	1.43906		87.27	1.32839	1.21623	1.20082	23.1222	21.0379	21.0094	1.54704	1.63879	1.7166	7.85267	7.30083	7.09054	1.34309
		88.67	1.21602	1.05855	1.10135	15.2899	13.6741	13.6314	1.47185	1.51146	1.55759	5.0628	4.72154	4.58158	1.24464	1.29452	1.38064		86.55	1.26595	1.15521	1.1504	27.8345	25.4722	25.5693	1.55449	1.63689	1.69712	8.9692	8.74018	8.15521	1.30954	1.36616	1.44469		87.48	1.33145	1.21011	1.19128	21.9739	19.9666	19.9339	1.55341	1.62354	1.70776	7.41321	6.89131	6.70525	1.32742
		88.85	1.20088	1.04614	1.09487	14.3236	12.7982	12.7424	1.46215	1.49303	1.54856	4.73376	4.42994	4.31932	1.23511	1.28837	1.36887		86.76	1.26598	1.15834	1.14085	26.6574	24.3345	24.3946	1.54813	1.62164	1.70305	8.54737	8.31953	7.92648	1.31268	1.36316	1.43305		87.69	1.31926	1.20998	1.20392	20.8849	18.9135	18.85	1.53412	1.61418	1.70753	7.00417	6.52006	6.35415	1.32724
		89.07	1.20108	1.05247	1.09823	13.4728	12.0179	11.9347	1.45919	1.48716	1.5429	4.46549	4.17559	4.06403	1.23841	1.28855	1.36326		86.94	1.26283	1.16131	1.14712	25.4923	23.2413	23.3151	1.53202	1.61532	1.70282	8.1425	7.89482	7.67087	1.30937	1.35997	1.43576		87.88	1.32212	1.21911	1.19741	19.7775	17.8966	17.8242	1.52438	1.60482	1.68664	6.6298	6.17303	5.98264	1.32393
		89.25	1.20128	1.04958	1.09523	12.6094	11.1899	11.1326	1.45623	1.48434	1.53135	4.1909	3.91817	3.82908	1.22609	1.27975	1.35766		87.13	1.2542	1.14934	1.14109	24.294	22.1367	22.1642	1.51973	1.60358	1.68262	7.71078	7.47632	7.41561	1.30034	1.34833	1.42454		88.06	1.31915	1.2099	1.19426	18.7073	16.9031	16.8531	1.51803	1.59568	1.67484	6.27211	5.81481	5.65001	1.3208
		89.46	1.21297	1.05546	1.09176	11.7843	10.4286	10.3922	1.44633	1.47482	1.53976	3.949	3.70118	3.62166	1.22263	1.2794	1.35149		87.33	1.26594	1.15833	1.1472	23.0947	20.981	21.0386	1.50659	1.58178	1.6733	7.26874	7.05364	7.17912	1.29371	1.34796	1.43288		88.24	1.32822	1.20686	1.18152	17.6868	15.9574	15.8646	1.51167	1.59264	1.6719	5.90811	5.47768	5.32907	1.31454
		89.68	1.21	1.05242	1.09815	10.9782	9.75374	9.66637	1.44633	1.46267	1.53389	3.72079	3.47924	3.40946	1.21951	1.27642	1.3544		87.51	1.26332	1.15252	1.13798	21.9955	19.9355	19.9536	1.50383	1.58223	1.659	6.88504	6.67584	6.91506	1.2878	1.34835	1.42456		88.45	1.32544	1.2009	1.1913	16.6718	14.969	14.8782	1.50235	1.58372	1.66033	5.54802	5.15939	5.02053	1.31786
		89.87	1.21019	1.04951	1.08878	10.2386	9.07712	9.03691	1.4307	1.45985	1.52822	3.49928	3.29981	3.22971	1.21345	1.25564	1.343		87.72	1.26036	1.14639	1.13482	20.8866	18.8872	18.9032	1.49747	1.57003	1.6531	6.51741	6.30774	6.68628	1.28467	1.34536	1.40417		88.66	1.32246	1.21328	1.19453	15.6823	14.0738	13.9908	1.50554	1.56238	1.65148	5.21537	4.85233	4.72581	1.3116
		90.08	1.20422	1.05569	1.08562	9.57808	8.51217	8.44929	1.43387	1.45377	1.51057	3.30542	3.13186	3.06693	1.21344	1.27361	1.3488		87.91	1.2572	1.16171	1.14747	19.8156	17.8931	17.888	1.48772	1.55761	1.64697	6.14889	5.96222	6.44511	1.29077	1.33614	1.41564		88.85	1.32851	1.21023	1.19456	14.7613	13.2174	13.1525	1.48329	1.55935	1.64558	4.91411	4.58143	4.46614	1.30534
		90.27	1.20424	1.05571	1.08882	8.94861	7.9383	7.86455	1.4307	1.43858	1.49293	3.1178	2.95489	2.9129	1.21969	1.27361	1.34301		88.09	1.25122	1.14014	1.12835	18.7536	16.9106	16.8928	1.47182	1.55457	1.63221	5.79939	5.62342	6.18767	1.28136	1.33916	1.39818		89.04	1.32252	1.21335	1.18819	13.862	12.4118	12.3229	1.47693	1.56545	1.63378	4.64427	4.31654	4.20938	1.30534
		90.48	1.21042	1.05587	1.09536	8.36679	7.41598	7.37016	1.43408	1.43878	1.50785	2.96189	2.80531	2.79126	1.20113	1.25582	1.3519		88.3	1.2633	1.15562	1.14116	17.7477	15.9461	15.9323	1.46864	1.55457	1.62926	5.46797	5.308	5.96175	1.2845	1.33315	1.39236		89.22	1.32274	1.21046	1.1852	13.0143	11.6227	11.5354	1.4708	1.53518	1.63107	4.36872	4.07029	3.97947	1.29299
		90.67	1.20411	1.0556	1.08871	7.82187	6.93227	6.88427	1.44002	1.4232	1.49862	2.81727	2.68764	2.66844	1.21016	1.25848	1.34573		88.48	1.26033	1.15566	1.1348	16.7574	15.0113	14.9776	1.45274	1.54238	1.61449	5.16067	5.01599	5.74442	1.27196	1.33316	1.39819		89.43	1.32275	1.22283	1.18842	12.174	10.8647	10.804	1.45172	1.53824	1.61631	4.11452	3.86566	3.77234	1.29614
		90.86	1.21612	1.05254	1.0919	7.30409	6.45359	6.42923	1.42418	1.42624	1.48686	2.68286	2.56171	2.55222	1.20704	1.26447	1.33994		88.7	1.26036	1.15261	1.12524	15.7982	14.1543	14.1155	1.44321	1.51798	1.61156	4.85334	4.721	5.507	1.2657	1.31814	1.39238		89.62	1.33465	1.21343	1.18827	11.3913	10.1441	10.0481	1.4547	1.53193	1.61314	3.87547	3.63333	3.5764	1.29909
		91.04	1.2103	1.06501	1.08252	6.84305	6.07983	6.05281	1.43705	1.41732	1.48707	2.5519	2.47215	2.44793	1.20096	1.26165	1.34592		88.89	1.26643	1.14029	1.12529	14.8608	13.2823	13.2273	1.44003	1.52103	1.6027	4.56412	4.45237	5.28679	1.26257	1.31213	1.38074		89.8	1.33148	1.21021	1.19132	10.6928	9.50124	9.40794	1.44814	1.52257	1.60997	3.66786	3.44625	3.398	1.29891
		91.23	1.21615	1.05257	1.09193	6.41732	5.71331	5.68046	1.41468	1.42017	1.4751	2.43588	2.35182	2.36046	1.20392	1.25848	1.34284		89.07	1.24838	1.1465	1.13808	13.967	12.467	12.4172	1.43049	1.50578	1.59088	4.31712	4.20708	5.08374	1.26885	1.31514	1.38657		90.02	1.32868	1.2104	1.19152	10.0097	8.89685	8.79936	1.44835	1.52889	1.60134	3.46126	3.28426	3.22637	1.29283
		91.44	1.22216	1.06181	1.08876	6.01735	5.37736	5.33487	1.43685	1.42017	1.48393	2.32959	2.25285	2.2733	1.19767	1.2525	1.32835		89.25	1.25443	1.14962	1.13492	13.1262	11.6517	11.6448	1.43368	1.50578	1.58498	4.07615	3.95885	4.89214	1.25317	1.31515	1.38366		90.2	1.33152	1.21333	1.18817	9.35181	8.31383	8.25773	1.43544	1.51954	1.59227	3.30712	3.10622	3.07136	1.29265
		91.61	1.21634	1.06504	1.08574	5.65847	5.05397	5.03607	1.43072	1.42037	1.4812	2.24238	2.19927	2.20098	1.19472	1.25567	1.32564		89.46	1.27253	1.14964	1.14453	12.3258	10.929	10.91	1.43049	1.50273	1.58203	3.86229	3.75449	4.68332	1.25944	1.31815	1.38949		90.43	1.33755	1.21644	1.185	8.75132	7.79471	7.73753	1.43226	1.50735	1.57456	3.12828	2.97387	2.93431	1.28638
		91.79	1.222	1.07704	1.09498	5.33447	4.79097	4.77265	1.42716	1.40783	1.47197	2.16676	2.13272	2.13937	1.20375	1.25532	1.33397		89.65	1.26335	1.14951	1.13161	11.5456	10.2467	10.1882	1.4144	1.48728	1.57	3.65092	3.55254	4.50539	1.25613	1.31798	1.36892		90.61	1.32855	1.21029	1.19779	8.20063	7.28155	7.23466	1.42273	1.5104	1.58638	2.97142	2.82943	2.80894	1.28012
		91.98	1.22219	1.05876	1.08242	5.04996	4.53892	4.52563	1.43369	1.40498	1.46334	2.10142	2.07907	2.0874	1.20079	1.26447	1.34865		89.87	1.25167	1.14369	1.12876	10.8013	9.57756	9.55164	1.41161	1.47854	1.56454	3.44404	3.3813	4.30924	1.25962	1.31534	1.38387		90.79	1.33157	1.21648	1.18503	7.70283	6.82805	6.80118	1.42909	1.50125	1.58048	2.83025	2.72116	2.68061	1.28952
		92.16	1.22219	1.06492	1.09197	4.7833	4.32783	4.3183	1.43369	1.3989	1.46041	2.05145	2.01308	2.04676	1.21328	1.26747	1.33995		90.05	1.2696	1.1559	1.13501	10.1271	8.97597	8.93123	1.40188	1.47529	1.55841	3.2749	3.21445	4.13417	1.24691	1.30614	1.36912		90.98	1.34043	1.21016	1.1785	7.24445	6.42738	6.38413	1.41935	1.50105	1.57436	2.70439	2.59438	2.59868	1.28935
		92.33	1.2252	1.06492	1.10471	4.52906	4.10485	4.11096	1.41786	1.39284	1.45159	1.9764	1.96514	1.98865	1.20392	1.2585	1.33416		90.23	1.27227	1.15868	1.13151	9.47046	8.3883	8.3619	1.39195	1.47184	1.55503	3.11441	3.05887	3.98724	1.24656	1.30277	1.37457		91.16	1.34026	1.22234	1.19111	6.7862	6.03277	6.00477	1.41599	1.48866	1.55939	2.59427	2.49477	2.49921	1.28291
		92.51	1.23703	1.074	1.10137	4.30831	3.94079	3.91745	1.41449	1.40479	1.46609	1.92925	1.92892	1.95645	1.20688	1.2613	1.35136		90.43	1.27265	1.15594	1.14144	8.87826	7.86207	7.81459	1.38916	1.46615	1.5466	2.96167	2.89915	3.82533	1.24691	1.30615	1.37787		91.36	1.34064	1.21652	1.19465	6.37428	5.67644	5.65388	1.4132	1.48907	1.55983	2.48833	2.40522	2.40952	1.277
		92.64	1.23721	1.07108	1.09835	4.11977	3.77186	3.77402	1.4052	1.39285	1.45748	1.89203	1.89323	1.91314	1.19456	1.24952	1.33417		90.61	1.26966	1.1467	1.13507	8.29899	7.34841	7.31412	1.38598	1.4631	1.53479	2.8171	2.77659	3.68233	1.24691	1.30916	1.37496		91.54	1.34686	1.21978	1.19163	6.02042	5.36691	5.33961	1.40386	1.49538	1.56595	2.40085	2.33337	2.3399	1.28031
		92.8	1.23105	1.07709	1.0982	3.93938	3.63163	3.64107	1.40817	1.38962	1.44846	1.85741	1.84797	1.87219	1.20064	1.24935	1.32239		90.79	1.26666	1.15598	1.14466	7.78513	6.88552	6.85417	1.3828	1.46006	1.53185	2.68757	2.67741	3.54792	1.23437	1.29413	1.36624		91.73	1.3497	1.20729	1.18829	5.68666	5.07675	5.05566	1.41321	1.48603	1.55393	2.33153	2.2729	2.27545	1.277
		92.96	1.23089	1.06773	1.09488	3.77764	3.48844	3.49948	1.40481	1.38336	1.43944	1.81966	1.82678	1.85456	1.19423	1.24618	1.328		91.01	1.26348	1.15583	1.14452	7.3076	6.48744	6.46276	1.37942	1.4568	1.52868	2.57276	2.55734	3.42733	1.24988	1.29996	1.36022		91.89	1.3497	1.21038	1.19468	5.3724	4.8381	4.80425	1.40685	1.47079	1.54803	2.24683	2.20068	2.22009	1.28327
		93.08	1.23705	1.07402	1.09503	3.63556	3.37003	3.37616	1.39551	1.37747	1.44258	1.78866	1.78804	1.82578	1.18503	1.25235	1.32529		91.16	1.28157	1.16201	1.14133	6.86231	6.08134	6.07228	1.36671	1.44155	1.53164	2.47341	2.47569	3.31294	1.24989	1.29696	1.36313		92.07	1.3467	1.22273	1.20426	5.0986	4.59344	4.58174	1.41003	1.47079	1.54213	2.18724	2.15559	2.17931	1.28953
		93.22	1.23407	1.07097	1.09185	3.48675	3.26005	3.25235	1.38917	1.38052	1.43376	1.74803	1.75806	1.80839	1.1944	1.24636	1.3282		91.36	1.27255	1.16203	1.14135	6.42322	5.73498	5.71073	1.37307	1.4446	1.52574	2.38912	2.39401	3.20429	1.24362	1.29997	1.36023		92.24	1.35254	1.22565	1.18814	4.85523	4.38995	4.37306	1.40666	1.47058	1.54781	2.12107	2.09813	2.12654	1.27996
		93.28	1.22808	1.07405	1.08551	3.31934	3.11438	3.14008	1.38284	1.36533	1.43376	1.71053	1.7281	1.77062	1.19753	1.24637	1.3311		91.54	1.27858	1.15587	1.14137	6.06824	5.38858	5.39838	1.36671	1.43851	1.51392	2.3018	2.3006	3.10708	1.23735	1.29095	1.36606		92.42	1.35875	1.232	1.19789	4.635	4.19365	4.18295	1.39732	1.46774	1.54804	2.06804	2.05632	2.0802	1.27387
		93.37	1.23108	1.07406	1.08233	3.17984	3.00143	3.00187	1.37968	1.37141	1.42201	1.66676	1.68912	1.72411	1.19129	1.24038	1.31372		91.73	1.27239	1.15572	1.14121	5.72802	5.11317	5.10263	1.3697	1.4444	1.51667	2.2413	2.24489	3.02947	1.23717	1.29979	1.36295		92.58	1.35875	1.232	1.20428	4.41097	4.03554	4.01534	1.39414	1.46775	1.53918	2.02729	2.01421	2.03939	1.27701
		93.44	1.23709	1.08022	1.08233	3.01863	2.85874	2.86944	1.37336	1.35016	1.41908	1.623	1.65014	1.70091	1.17256	1.23441	1.31952		91.89	1.2786	1.16207	1.1318	5.42986	4.86605	4.8604	1.36353	1.4324	1.50506	2.17838	2.19564	2.9441	1.24048	1.30298	1.36606		92.74	1.36196	1.22909	1.20126	4.256	3.87197	3.89164	1.39752	1.4649	1.54826	1.98993	1.97536	2.01346	1.28032
		93.95	1.26706	1.08941	1.11096	2.90702	2.75467	2.77153	1.36068	1.36534	1.43672	1.61365	1.6532	1.70096	1.19753	1.24936	1.3282		92.07	1.28162	1.16825	1.14139	5.14338	4.62718	4.62902	1.36353	1.42935	1.51393	2.12119	2.13143	2.87549	1.24676	1.30298	1.37479		92.87	1.36479	1.2351	1.1979	4.08739	3.73718	3.73792	1.39414	1.4647	1.53033	1.94573	1.95105	1.98697	1.28013
		94.89	1.31445	1.15343	1.12953	2.89647	2.7743	2.78186	1.35692	1.38295	1.46549	1.63487	1.67951	1.72643	1.23446	1.29368	1.38263		92.24	1.2788	1.15607	1.13516	4.8856	4.39787	4.39246	1.351	1.42956	1.50233	2.07635	2.08214	2.79292	1.24067	1.29114	1.36334		93.02	1.37082	1.22585	1.19472	3.93493	3.61786	3.59921	1.38779	1.44946	1.53624	1.91438	1.90891	1.95199	1.28328
																			92.42	1.29067	1.16517	1.15098	4.6576	4.20316	4.2328	1.35717	1.42631	1.50212	2.01883	2.03809	2.73537	1.23735	1.29396	1.36898		93.14	1.36479	1.22894	1.19792	3.78558	3.48956	3.49231	1.38779	1.45556	1.52739	1.87988	1.87882	1.93454	1.27074
																			92.58	1.28767	1.16518	1.13502	4.42715	4.02999	4.03032	1.34127	1.41411	1.48736	1.97367	2.00018	2.69252	1.23422	1.29698	1.36316		93.25	1.37364	1.22877	1.20733	3.6544	3.38169	3.39361	1.38443	1.44012	1.52718	1.83883	1.84547	1.8905	1.27684
																			92.74	1.28786	1.16844	1.14157	4.25025	3.87525	3.88337	1.35736	1.41735	1.49938	1.94385	1.97423	2.63281	1.25007	1.30317	1.36917		93.34	1.37064	1.22878	1.20095	3.4895	3.2564	3.2578	1.39078	1.44926	1.51832	1.81376	1.83349	1.87305	1.27683
																			92.87	1.29671	1.17137	1.14141	4.08461	3.73736	3.75558	1.34763	1.40801	1.49031	1.90442	1.94187	2.5867	1.24049	1.29397	1.36316		93.41	1.37065	1.21954	1.19139	3.36508	3.1311	3.15381	1.37808	1.42794	1.50063	1.76669	1.80341	1.84976	1.26431
																			92.99	1.29354	1.16813	1.14446	3.93148	3.5995	3.62204	1.34427	1.40781	1.4842	1.88312	1.91537	2.53773	1.23718	1.29981	1.36297		93.49	1.37686	1.23206	1.19475	3.20063	3.00027	3.02423	1.37509	1.42509	1.50084	1.74502	1.77057	1.81211	1.26135
																			93.11	1.29053	1.16196	1.13169	3.75711	3.48906	3.49481	1.34427	1.40477	1.48716	1.85604	1.87743	2.49199	1.22778	1.29079	1.36007		94.01	1.40374	1.25962	1.2233	3.08195	2.92229	2.93133	1.40666	1.44925	1.53308	1.72911	1.76434	1.80607	1.28622
																			93.25	1.29053	1.17432	1.13488	3.61389	3.3547	3.37915	1.34427	1.39257	1.48126	1.81689	1.84534	2.43191	1.23719	1.28779	1.35716		94.89	1.44803	1.28662	1.25449	3.07088	2.90871	2.92101	1.43761	1.47277	1.56464	1.75011	1.78744	1.83717	1.31678
																			93.31	1.29674	1.1714	1.13824	3.47115	3.23275	3.24658	1.3222	1.38972	1.46965	1.78703	1.83106	2.39223	1.22169	1.29099	1.35735
																			93.37	1.29658	1.16508	1.12532	3.31499	3.09794	3.12469	1.33792	1.38342	1.48127	1.75065	1.7958	2.33183	1.23092	1.29381	1.35425
																			93.49	1.29375	1.16525	1.13507	3.14106	2.95804	2.96895	1.32539	1.37752	1.4608	1.72081	1.76398	2.27497	1.21856	1.28198	1.35446
																			94.04	1.33289	1.19609	1.15422	3.03206	2.85649	2.88797	1.35082	1.38665	1.48147	1.71482	1.7494	2.2693	1.23735	1.306	1.36606
																			94.89	1.38367	1.22967	1.18263	3.01874	2.85269	2.88136	1.37904	1.41673	1.52237	1.73242	1.77814	2.2801	1.27146	1.33866	1.40638
[truncated: 11 more columns]

## Sheet: Figure 2b
Figure 2b
										16% (w/v) 8M urea PAGE in TBE buffer
										EtBr staining

## Sheet: Figure 2c
Figure 2c	Time, min	RNA-6 alkyne, mAU	RNA-6 PTXs, mAU
	0.00375	0.000991821	-0.00619888		Agilent PLRP-S 4.6 X 250 mm 300Å column										1	Extended 3WJ A-6 alkynes
	0.0104167	0.00106812	-0.00524521		Detection absorbacne at 260 nm										2	Extended 3WJ A-6 PTXs
	0.0170833	0.00114441	-0.00238419												3	4WJ A-6 alkynes
	0.02375	0.00118256	0		Mobile phase (A: 0.1M TEAA H2O, B: 0.1M TEAA 75% ACN)										4	4WJ A-6 PTXs
	0.0304167	0.00118256	0.0038147		H2O/Acetonitrile (ACN) ramp:										5	4WJ B-6 alkynes
	0.0370833	0.00116348	0.00858307		0-5min	95A5B to 50A50B									6	4WJ B-6 PTXs
	0.04375	0.00114441	0.014782		5-58 min	50A50B to 20A80B									7	4WJ C-6 alkynes
	0.0504167	0.00113487	0.0200272		58-60 min	20A80B to 95A5B									8	4WJ C-6 PTXs
	0.0570833	0.00110626	0.0224113												9	4WJ D-6 alkynes
	0.06375	0.00106812	0.020504												10	4WJ D-6 PTXs
	0.0704167	0.00105858	0.0171661
	0.0770833	0.00105858	0.0138283													16% (w/v) 8M urea PAGE in TBE buffer
	0.08375	0.00103951	0.0100136													EtBr staining
	0.0904167	0.00102997	0.00762939
	0.0970833	0.00104904	0.00619888
	0.10375	0.00105858	0.00715256
	0.110417	0.00104904	0.00905991
	0.117083	0.00101089	0.0114441
	0.12375	0.000972748	0.0128746
	0.130417	0.000963211	0.0133514
	0.137083	0.000963211	0.0133514
	0.14375	0.000982285	0.0123978
	0.150417	0.00103951	0.00905991
	0.157083	0.00108719	0.00572205
	0.16375	0.0011158	0.0038147
	0.170417	0.00109673	0.0038147
	0.177083	0.00104904	0.00429153
	0.18375	0.00101089	0.00619888
	0.190417	0.000982285	0.00905991
	0.197083	0.000972748	0.0119209
	0.20375	0.00100136	0.0143051
	0.210417	0.00102997	0.0152588
	0.217083	0.00103951	0.0138283
	0.22375	0.00101089	0.0114441
	0.230417	0.000982285	0.00953674
	0.237083	0.000982285	0.0100136
	0.24375	0.000972748	0.0100136
	0.250417	0.000982285	0.00905991
	0.257083	0.00101089	0.00905991
	0.26375	0.00105858	0.0100136
	0.270417	0.00109673	0.0100136
	0.277083	0.0011158	0.00810623
	0.28375	0.00114441	0.00715256
	0.290417	0.00117302	0.00619888
	0.297083	0.00120163	0.00524521
	0.30375	0.0012207	0.00476837
	0.310417	0.0012207	0.00524521
	0.317083	0.00119209	0.00667572
	0.32375	0.00114441	0.00905991
	0.330417	0.00108719	0.0138283
	0.337083	0.00104904	0.0200272
	0.34375	0.00101089	0.0252724
	0.350417	0.00101089	0.0281334
	0.357083	0.00101089	0.0267029
	0.36375	0.00103951	0.0219345
	0.370417	0.00108719	0.0152588
	0.377083	0.00113487	0.00762939
	0.38375	0.00116348	0.000953674
	0.390417	0.00120163	-0.00333786
	0.397083	0.00123024	-0.00476837
	0.40375	0.0012207	-0.00429153
	0.410417	0.00118256	-0.00333786
	0.417083	0.00113487	-0.00143051
	0.42375	0.00108719	0
	0.430417	0.00101089	0.000476837
	0.437083	0.000953674	0.00143051
	0.44375	0.000953674	0.00286102
	0.450417	0.000982285	0.00524521
	0.457083	0.000991821	0.00667572
	0.46375	0.00101089	0.00762939
	0.470417	0.00104904	0.00810623
	0.477083	0.00107765	0.00953674
	0.48375	0.00106812	0.0100136
	0.490417	0.00102997	0.00905991
	0.497083	0.00102043	0.00762939
	0.50375	0.00102043	0.00715256
	0.510417	0.00102043	0.00858307
	0.517083	0.00102043	0.0104904
	0.52375	0.00103951	0.0123978
	0.530417	0.00108719	0.0138283
	0.537083	0.00115395	0.0152588
	0.54375	0.00121117	0.0162125
	0.550417	0.00124931	0.0162125
	0.557083	0.00124931	0.014782
	0.56375	0.00123978	0.0138283
	0.570417	0.00123978	0.0133514
	0.577083	0.00126839	0.0128746
	0.58375	0.00131607	0.0123978
	0.590417	0.00137329	0.0109673
	0.597083	0.00144005	0.0109673
	0.60375	0.00148773	0.0114441
	0.610417	0.00148773	0.0119209
	0.617083	0.00144958	0.0138283
	0.62375	0.0014019	0.0166893
	0.630417	0.00137329	0.0200272
	0.637083	0.00136375	0.0224113
	0.64375	0.00136375	0.023365
	0.650417	0.00141144	0.0243187
	0.657083	0.0014782	0.0252724
	0.66375	0.00153542	0.0257492
	0.670417	0.00154495	0.0247955
	0.677083	0.00149727	0.0252724
	0.68375	0.00143051	0.026226
	0.690417	0.00134468	0.0267029
	0.697083	0.00123024	0.0257492
	0.70375	0.00114441	0.0247955
	0.710417	0.00109673	0.0243187
	0.717083	0.00106812	0.0228882
	0.72375	0.00105858	0.0200272
	0.730417	0.00107765	0.0181198
	0.737083	0.00113487	0.017643
	0.74375	0.00119209	0.0171661
	0.750417	0.00125885	0.0162125
	0.757083	0.00133514	0.0162125
	0.76375	0.0014019	0.0171661
	0.770417	0.00143051	0.0181198
	0.777083	0.00142097	0.0195503
	0.78375	0.00142097	0.020504
	0.790417	0.00142097	0.0214577
	0.797083	0.00142097	0.0219345
	0.80375	0.00141144	0.0219345
	0.810417	0.00142097	0.0214577
	0.817083	0.00141144	0.0214577
	0.82375	0.0014019	0.0228882
	0.830417	0.00141144	0.0243187
	0.837083	0.00144958	0.0247955
	0.84375	0.00149727	0.0247955
	0.850417	0.00155449	0.0252724
	0.857083	0.00159264	0.0267029
	0.86375	0.00160217	0.0281334
	0.870417	0.00160217	0.0286102
	0.877083	0.00157356	0.0290871
	0.88375	0.00154495	0.0281334
	0.890417	0.00151634	0.0252724
	0.897083	0.00148773	0.0209808
	0.90375	0.00143051	0.017643
	0.910417	0.00135422	0.0166893
	0.917083	0.00127792	0.0185966
	0.92375	0.0012207	0.0219345
	0.930417	0.00121117	0.0257492
	0.937083	0.00125885	0.0290871
	0.94375	0.00131607	0.0300407
	0.950417	0.00137329	0.0300407
	0.957083	0.00142097	0.0290871
	0.96375	0.00144958	0.0290871
	0.970417	0.00144005	0.0286102
	0.977083	0.00141144	0.0286102
	0.98375	0.00141144	0.0286102
	0.990417	0.00145912	0.0300407
	0.997083	0.00149727	0.0314713
	1.00375	0.00151634	0.0329018
	1.01042	0.00152588	0.0357628
	1.01708	0.00151634	0.0376701
	1.02375	0.00145912	0.0376701
	1.03042	0.00139236	0.0348091
	1.03708	0.00134468	0.0305176
	1.04375	0.00131607	0.0267029
	1.05042	0.00128746	0.0243187
	1.05708	0.00127792	0.0252724
	1.06375	0.001297	0.0281334
	1.07042	0.00132561	0.0309944
	1.07708	0.00134468	0.0333786
	1.08375	0.00134468	0.0338554
	1.09042	0.00135422	0.0333786
	1.09708	0.00137329	0.0314713
	1.10375	0.00139236	0.0300407
	1.11042	0.0014019	0.0319481
	1.11708	0.00142097	0.0348091
	1.12375	0.00145912	0.038147
	1.13042	0.00150681	0.0400543
	1.13708	0.00152588	0.0414848
	1.14375	0.00151634	0.0429153
	1.15042	0.00148773	0.0429153
	1.15708	0.00146866	0.0419617
	1.16375	0.00144958	0.0405312
	1.17042	0.0014019	0.0391006
	1.17708	0.00137329	0.038147
	1.18375	0.00139236	0.038147
	1.19042	0.00144958	0.0376701
	1.19708	0.00150681	0.0376701
	1.20375	0.00154495	0.038147
	1.21042	0.00159264	0.0386238
	1.21708	0.00163078	0.041008
	1.22375	0.00163078	0.0433922
	1.23042	0.00157356	0.0452995
	1.23708	0.00148773	0.04673
	1.24375	0.00144005	0.0491142
	1.25042	0.00142097	0.0510216
	1.25708	0.00141144	0.0495911
	1.26375	0.00137329	0.0462532
	1.27042	0.00133514	0.043869
	1.27708	0.00131607	0.0419617
	1.28375	0.00128746	0.0405312
	1.29042	0.00126839	0.0395775
	1.29708	0.00126839	0.0414848
	1.30375	0.00127792	0.0452995
	1.31042	0.00128746	0.0472069
	1.31708	0.00130653	0.0486374
	1.32375	0.00135422	0.0495911
	1.33042	0.00138283	0.0491142
	1.33708	0.00137329	0.0472069
	1.34375	0.00137329	0.0457764
	1.35042	0.0014019	0.04673
	1.35708	0.00144005	0.0495911
	1.36375	0.00143051	0.0538826
	1.37042	0.00141144	0.0596046
	1.37708	0.00141144	0.0648499
	1.38375	0.00144958	0.0662804
	1.39042	0.00148773	0.0648499
	1.39708	0.00150681	0.061512
	1.40375	0.00150681	0.0581741
	1.41042	0.00148773	0.0553131
	1.41708	0.00144005	0.0548363
	1.42375	0.00138283	0.0567436
	1.43042	0.00135422	0.0605583
	1.43708	0.00135422	0.0634193
	1.44375	0.00137329	0.0658035
	1.45042	0.00139236	0.0658035
	1.45708	0.00143051	0.064373
	1.46375	0.0014782	0.0624657
	1.47042	0.00148773	0.0600815
	1.47708	0.0014782	0.0572205
	1.48375	0.00145912	0.0548363
	1.49042	0.00145912	0.0538826
	1.49708	0.00144958	0.0538826
	1.50375	0.0014019	0.0538826
	1.51042	0.00135422	0.0538826
	1.51708	0.00130653	0.0538826
	1.52375	0.00127792	0.0534058
	1.53042	0.00124931	0.0534058
	1.53708	0.00125885	0.0543594
	1.54375	0.00130653	0.0581741
	1.55042	0.00137329	0.0619888
	1.55708	0.00144005	0.0658035
	1.56375	0.00151634	0.0686646
	1.57042	0.00160217	0.0696182
	1.57708	0.00165939	0.0677109
	1.58375	0.00167847	0.0638962
	1.59042	0.001688	0.0610352
	1.59708	0.00167847	0.0596046
	1.60375	0.00166893	0.0600815
	1.61042	0.00162125	0.0605583
	1.61708	0.00155449	0.0619888
	1.62375	0.00151634	0.0634193
	1.63042	0.00150681	0.064373
	1.63708	0.00153542	0.0653267
	1.64375	0.00156403	0.067234
	1.65042	0.00159264	0.0696182
	1.65708	0.00163078	0.0710487
	1.66375	0.00164986	0.0710487
	1.67042	0.00166893	0.0705719
	1.67708	0.00166893	0.0710487
	1.68375	0.00164032	0.0720024
	1.69042	0.00162125	0.0743866
	1.69708	0.00162125	0.0767708
	1.70375	0.00164032	0.0796318
	1.71042	0.00162125	0.0805855
	1.71708	0.00160217	0.0810623
	1.72375	0.00160217	0.0805855
	1.73042	0.00163078	0.079155
	1.73708	0.00164986	0.0772476
	1.74375	0.00165939	0.0772476
	1.75042	0.001688	0.0782013
	1.75708	0.001688	0.0786781
	1.76375	0.00164986	0.0777245
	1.77042	0.00159264	0.0777245
	1.77708	0.00154495	0.079155
	1.78375	0.00150681	0.0810623
	1.79042	0.00145912	0.0801086
	1.79708	0.00141144	0.0786781
	1.80375	0.00141144	0.0782013
	1.81042	0.00143051	0.079155
	1.81708	0.00145912	0.0805855
	1.82375	0.00146866	0.0810623
	1.83042	0.00148773	0.0834465
	1.83708	0.00150681	0.0882149
	1.84375	0.0014782	0.0925064
	1.85042	0.00144005	0.0929832
	1.85708	0.00144958	0.0905991
	1.86375	0.00149727	0.0886917
	1.87042	0.00152588	0.0872612
	1.87708	0.00155449	0.0844002
	1.88375	0.00161171	0.0801086
	1.89042	0.00166893	0.0772476
	1.89708	0.00166893	0.0762939
	1.90375	0.00164032	0.0767708
	1.91042	0.00164986	0.0782013
	1.91708	0.001688	0.0810623
	1.92375	0.00169754	0.084877
	1.93042	0.00167847	0.0896454
	1.93708	0.00165939	0.0939369
	1.94375	0.00162125	0.0963211
	1.95042	0.00156403	0.0972748
	1.95708	0.00148773	0.0972748
	1.96375	0.00145912	0.0967979
	1.97042	0.00148773	0.0953674
	1.97708	0.00152588	0.0934601
	1.98375	0.00157356	0.0925064
	1.99042	0.00166893	0.0915527
	1.99708	0.00175476	0.0896454
	2.00375	0.00179291	0.0867844
	2.01042	0.00178337	0.084877
	2.01708	0.00174522	0.0839233
	2.02375	0.001688	0.0824928
	2.03042	0.00162125	0.0824928
	2.03708	0.00156403	0.0839233
	2.04375	0.00154495	0.0858307
	2.05042	0.00156403	0.0872612
	2.05708	0.00161171	0.0882149
	2.06375	0.00164986	0.0896454
	2.07042	0.00167847	0.0915527
	2.07708	0.00167847	0.0920296
	2.08375	0.00166893	0.0920296
	2.09042	0.00162125	0.0925064
	2.09708	0.00157356	0.0925064
	2.10375	0.00153542	0.0920296
	2.11042	0.00151634	0.0920296
	2.11708	0.00151634	0.0925064
	2.12375	0.00153542	0.0939369
	2.13042	0.00157356	0.0939369
	2.13708	0.00161171	0.0934601
	2.14375	0.00167847	0.0929832
	2.15042	0.00173569	0.0929832
	2.15708	0.0017643	0.0929832
	2.16375	0.0017643	0.0920296
	2.17042	0.00174522	0.0934601
	2.17708	0.00173569	0.0963211
	2.18375	0.00169754	0.0991821
	2.19042	0.00164986	0.100613
	2.19708	0.00164032	0.102043
	2.20375	0.00166893	0.103951
	2.21042	0.00172615	0.105858
	2.21708	0.0017643	0.106812
	2.22375	0.00180244	0.105858
	2.23042	0.00182152	0.105381
	2.23708	0.00184059	0.106812
	2.24375	0.00185013	0.107288
	2.25042	0.00182152	0.105858
	2.25708	0.00180244	0.103951
	2.26375	0.00179291	0.103951
	2.27042	0.00179291	0.103474
	2.27708	0.00179291	0.101566
	2.28375	0.00179291	0.099659
	2.29042	0.00182152	0.101089
	2.29708	0.0018692	0.102997
	2.30375	0.00191689	0.104427
	2.31042	0.00195503	0.106812
	2.31708	0.00198364	0.112057
	2.32375	0.00196457	0.118256
	2.33042	0.00190735	0.12207
	2.33708	0.00185013	0.124454
	2.34375	0.00179291	0.126839
	2.35042	0.00174522	0.126839
	2.35708	0.00169754	0.123501
	2.36375	0.001688	0.117302
	2.37042	0.00170708	0.111103
	2.37708	0.00173569	0.105858
	2.38375	0.00175476	0.102043
	2.39042	0.0017643	0.0991821
	2.39708	0.00177383	0.0982285
	2.40375	0.00180244	0.099659
	2.41042	0.0018692	0.102997
	2.41708	0.00191689	0.108242
	2.42375	0.0019455	0.11301
	2.43042	0.00196457	0.115871
	2.43708	0.00201225	0.117302
	2.44375	0.00205994	0.118732
	2.45042	0.00204086	0.118732
	2.45708	0.00200272	0.116348
	2.46375	0.00197411	0.113487
	2.47042	0.00197411	0.11301
	2.47708	0.00193596	0.113964
	2.48375	0.00189781	0.114441
	2.49042	0.0018692	0.114441
	2.49708	0.00182152	0.114918
	2.50375	0.00177383	0.114918
	2.51042	0.00173569	0.114441
	2.51708	0.00172615	0.114441
	2.52375	0.00172615	0.116348
	2.53042	0.00171661	0.119686
	2.53708	0.00172615	0.123024
	2.54375	0.00172615	0.126362
	2.55042	0.00171661	0.130653
	2.55708	0.00169754	0.133514
	2.56375	0.00169754	0.134468
	2.57042	0.00172615	0.133514
	2.57708	0.00179291	0.13113
	2.58375	0.00187874	0.127792
	2.59042	0.0019455	0.123501
	2.59708	0.00199318	0.119686
	2.60375	0.00199318	0.116348
	2.61042	0.0019455	0.115395
	2.61708	0.00188828	0.115871
	2.62375	0.00185013	0.117302
	2.63042	0.00183105	0.118256
	2.63708	0.00184059	0.118256
	2.64375	0.00185013	0.117779
	2.65042	0.0018692	0.115871
	2.65708	0.00189781	0.113964
	2.66375	0.00190735	0.110626
	2.67042	0.00189781	0.108719
	2.67708	0.00189781	0.109673
	2.68375	0.00193596	0.11158
	2.69042	0.00196457	0.114441
	2.69708	0.00196457	0.118256
	2.70375	0.00195503	0.122547
	2.71042	0.00196457	0.124931
	2.71708	0.00195503	0.124454
	2.72375	0.0019455	0.122547
	2.73042	0.00196457	0.121593
	2.73708	0.00199318	0.12207
	2.74375	0.00201225	0.123024
	2.75042	0.00199318	0.123024
	2.75708	0.00195503	0.123024
	2.76375	0.00192642	0.123024
	2.77042	0.00189781	0.123501
	2.77708	0.00185966	0.123024
	2.78375	0.00182152	0.123501
	2.79042	0.00181198	0.124931
	2.79708	0.00183105	0.128269
	2.80375	0.0018692	0.131607
	2.81042	0.00190735	0.135899
	2.81708	0.00195503	0.137806
	2.82375	0.00201225	0.138283
	2.83042	0.0020504	0.137329
	2.83708	0.00205994	0.135899
	2.84375	0.00205994	0.134468
	2.85042	0.0020504	0.132084
	2.85708	0.00204086	0.128746
	2.86375	0.00205994	0.127316
	2.87042	0.00208855	0.128746
	2.87708	0.00209808	0.13113
	2.88375	0.00209808	0.13113
	2.89042	0.00209808	0.1297
	2.89708	0.00209808	0.128746
	2.90375	0.00208855	0.127316
	2.91042	0.00208855	0.124931
	2.91708	0.00212669	0.123501
	2.92375	0.0021553	0.124931
	2.93042	0.00217438	0.127792
	2.93708	0.00218391	0.130653
	2.94375	0.00218391	0.133038
	2.95042	0.00216484	0.134945
	2.95708	0.00211716	0.135899
	2.96375	0.00209808	0.136852
	2.97042	0.00213623	0.136375
	2.97708	0.00226021	0.135899
	2.98375	0.00246048	0.134945
	2.99042	0.00274658	0.135899
	2.99708	0.00318527	0.136852
	3.00375	0.00380516	0.137329
	3.01042	0.004673	0.137329
	3.01708	0.00588417	0.138283
	3.02375	0.00751495	0.140667
	3.03042	0.0097084	0.143051
	3.03708	0.0125217	0.145435
	3.04375	0.0159073	0.148296
	3.05042	0.0197315	0.152111
	3.05708	0.0238705	0.157356
	3.06375	0.0283337	0.162125
	3.07042	0.0333977	0.165939
	3.07708	0.0398445	0.172615
	3.08375	0.0491524	0.184536
	3.09042	0.063343	0.203133
	3.09708	0.0844097	0.230312
	3.10375	0.113192	0.267506
	3.11042	0.148439	0.318527
	3.11708	0.186739	0.384331
	3.12375	0.223742	0.46587
	3.13042	0.255632	0.565529
	3.13708	0.279989	0.682354
	3.14375	0.295925	0.812531
	3.15042	0.304165	0.948429
	3.15708	0.306816	1.08194
	3.16375	0.306368	1.20354
	3.17042	0.304384	1.3051
	3.17708	0.301275	1.38092
	3.18375	0.297012	1.43528
	3.19042	0.291777	1.47247
	3.19708	0.286016	1.50108
	3.20375	0.280113	1.53065
	3.21042	0.274286	1.57309
	3.21708	0.268574	1.63794
	3.22375	0.262947	1.73187
	3.23042	0.257301	1.86014
	3.23708	0.251617	2.02179
	3.24375	0.246	2.21062
	3.25042	0.240536	2.41232
	3.25708	0.235357	2.61068
	3.26375	0.230618	2.79093
	3.27042	0.226479	2.93922
	3.27708	0.22294	3.04937
	3.28375	0.219946	3.1209
	3.29042	0.217428	3.16143
	3.29708	0.215321	3.18241
	3.30375	0.213566	3.19386
	3.31042	0.21204	3.20196
	3.31708	0.210714	3.21198
	3.32375	0.209579	3.22723
	3.33042	0.208626	3.24917
	3.33708	0.207815	3.27778
	3.34375	0.207052	3.31259
	3.35042	0.206299	3.3536
	3.35708	0.205555	3.40033
	3.36375	0.204792	3.44896
	3.37042	0.203953	3.49426
	3.37708	0.202999	3.53098
	3.38375	0.201902	3.55339
	3.39042	0.200701	3.55673
	3.39708	0.199375	3.53813
	3.40375	0.197945	3.49951
	3.41042	0.196409	3.44324
	3.41708	0.194788	3.37219
	3.42375	0.19309	3.29065
	3.43042	0.191307	3.20435
	3.43708	0.189419	3.11804
	3.44375	0.187321	3.03221
	3.45042	0.184956	2.94924
	3.45708	0.182295	2.87056
	3.46375	0.179281	2.79903
	3.47042	0.175819	2.73132
	3.47708	0.171852	2.6679
	3.48375	0.167427	2.6083
	3.49042	0.162621	2.55489
	3.49708	0.157461	2.50435
	3.50375	0.152044	2.45619
	3.51042	0.146542	2.41137
	3.51708	0.141096	2.37083
	3.52375	0.135794	2.33603
	3.53042	0.130692	2.30265
	3.53708	0.125837	2.27213
	3.54375	0.121288	2.24447
	3.55042	0.117044	2.21872
	3.55708	0.113058	2.19297
	3.56375	0.10931	2.16532
	3.57042	0.105782	2.13623
	3.57708	0.102482	2.10762
	3.58375	0.0993538	2.07615
	3.59042	0.0963783	2.04277
	3.59708	0.0935555	2.00462
	3.60375	0.0908756	1.96218
	3.61042	0.0883389	1.9145
	3.61708	0.0858974	1.86062
	3.62375	0.0835323	1.80006
	3.63042	0.0811958	1.73187
	3.63708	0.0788879	1.65749
	3.64375	0.07658	1.57881
	3.65042	0.0743103	1.49441
	3.65708	0.0720787	1.40572
	3.66375	0.0698757	1.31702
	3.67042	0.0677109	1.23024
	3.67708	0.0656033	1.14584
	3.68375	0.0635529	1.06192
	3.69042	0.0615597	0.9799
	3.69708	0.0595951	0.900269
	3.70375	0.0576591	0.823021
	3.71042	0.0557613	0.745773
	3.71708	0.0538731	0.670433
	3.72375	0.0520039	0.598907
	3.73042	0.0501728	0.530243
	3.73708	0.0483513	0.464439
	3.74375	0.0465679	0.400066
	3.75042	0.0448322	0.338078
	3.75708	0.0431156	0.280857
	3.76375	0.041399	0.228882
	3.77042	0.0396919	0.181675
	3.77708	0.0379944	0.136852
	3.78375	0.0363445	0.0944138
	3.79042	0.0347042	0.0538826
	3.79708	0.0330734	0.0143051
	3.80375	0.0314426	-0.0238419
	3.81042	0.0298119	-0.0610352
	3.81708	0.028162	-0.0963211
	3.82375	0.0265121	-0.13113
	3.83042	0.0249004	-0.167847
	3.83708	0.023365	-0.206947
	3.84375	0.0219059	-0.249863
	3.85042	0.0205326	-0.295639
	3.85708	0.0192642	-0.342369
	3.86375	0.0180817	-0.387669
	3.87042	0.0169754	-0.431538
	3.87708	0.0159359	-0.47636
	3.88375	0.0149536	-0.524044
	3.89042	0.0140381	-0.573635
	3.89708	0.0131702	-0.624657
	3.90375	0.0123978	-0.677109
	3.91042	0.0117207	-0.732899
	3.91708	0.0111485	-0.790119
	3.92375	0.0106621	-0.847816
	3.93042	0.0102901	-0.905991
	3.93708	0.010004	-0.964642
	3.94375	0.00973701	-1.02091
	3.95042	0.0094986	-1.07336
	3.95708	0.00925064	-1.12152
	3.96375	0.00901222	-1.16396
	3.97042	0.00879288	-1.20068
	3.97708	0.00857353	-1.23024
	3.98375	0.00837326	-1.25456
	3.99042	0.00818253	-1.27268
	3.99708	0.00805855	-1.28412
	4.00375	0.00798225	-1.28889
	4.01042	0.00796318	-1.28603
	4.01708	0.00800133	-1.27792
	4.02375	0.00810623	-1.2641
	4.03042	0.00824928	-1.24598
	4.03708	0.00837326	-1.22356
	4.04375	0.0084877	-1.19686
	4.05042	0.00861168	-1.16777
	4.05708	0.00875473	-1.1363
	4.06375	0.00889778	-1.1034
	4.07042	0.00905037	-1.06716
	4.07708	0.00921249	-1.02949
	4.08375	0.00938416	-0.990868
	4.09042	0.00957489	-0.951767
	4.09708	0.00974655	-0.911236
	4.10375	0.00991821	-0.869751
	4.11042	0.0101185	-0.83065
	4.11708	0.0103474	-0.792503
	4.12375	0.0105858	-0.756264
	4.13042	0.0108051	-0.721931
	4.13708	0.0109768	-0.689983
	4.14375	0.0111198	-0.658989
	4.15042	0.0112534	-0.627995
	4.15708	0.0113773	-0.597
	4.16375	0.0114822	-0.567913
	4.17042	0.0115585	-0.53978
	4.17708	0.0116634	-0.51403
	4.18375	0.0117779	-0.490189
	4.19042	0.0118923	-0.469208
	4.19708	0.0119781	-0.451088
	4.20375	0.0120544	-0.432968
	4.21042	0.0121498	-0.415325
	4.21708	0.0122356	-0.396729
	4.22375	0.0123024	-0.380039
	4.23042	0.0123596	-0.365734
	4.23708	0.0124359	-0.352859
	4.24375	0.0125313	-0.341415
	4.25042	0.0126362	-0.329018
	4.25708	0.0127602	-0.314713
	4.26375	0.0129032	-0.299454
	4.27042	0.0130081	-0.283241
	4.27708	0.0130653	-0.267506
	4.28375	0.0130844	-0.251293
	4.29042	0.0130844	-0.237942
	4.29708	0.0130653	-0.228405
	4.30375	0.0130367	-0.220299
	4.31042	0.0130463	-0.212193
	4.31708	0.0130844	-0.203133
	4.32375	0.0131226	-0.19598
	4.33042	0.0131512	-0.189304
	4.33708	0.0131607	-0.183105
	4.34375	0.0131416	-0.17786
	4.35042	0.013113	-0.172615
	4.35708	0.013113	-0.166416
	4.36375	0.0131321	-0.15831
	4.37042	0.0131607	-0.150204
	4.37708	0.0132084	-0.141621
	4.38375	0.0132561	-0.132561
	4.39042	0.0133228	-0.124454
	4.39708	0.0133705	-0.118256
	4.40375	0.0133896	-0.114441
	4.41042	0.0134087	-0.111103
	4.41708	0.0134468	-0.106812
	4.42375	0.0134754	-0.102043
	4.43042	0.0134754	-0.0977516
	4.43708	0.0134659	-0.0925064
	4.44375	0.0134659	-0.0863075
	4.45042	0.0134945	-0.0805855
	4.45708	0.0135136	-0.0767708
	4.46375	0.0135326	-0.0734329
	4.47042	0.0135612	-0.0700951
	4.47708	0.0135899	-0.0677109
	4.48375	0.0135899	-0.0658035
	4.49042	0.0135517	-0.0634193
	4.49708	0.0134945	-0.0591278
	4.50375	0.0134277	-0.0543594
	4.51042	0.013361	-0.0495911
	4.51708	0.0132751	-0.0448227
	4.52375	0.0131798	-0.0400543
	4.53042	0.0131035	-0.0357628
	4.53708	0.0130272	-0.0319481
	4.54375	0.0129604	-0.0281334
	4.55042	0.0128841	-0.0243187
	4.55708	0.0128174	-0.0209808
	4.56375	0.0127316	-0.0171661
	4.57042	0.0126457	-0.0119209
	4.57708	0.0125694	-0.00715256
	4.58375	0.0124645	-0.00429153
	4.59042	0.0123692	-0.00286102
	4.59708	0.0123024	0.000476837
	4.60375	0.0122452	0.00476837
	4.61042	0.0121593	0.00810623
	4.61708	0.0120449	0.0100136
	4.62375	0.0119305	0.0128746
	4.63042	0.0118256	0.0157356
	4.63708	0.0117302	0.017643
	4.64375	0.0116539	0.0185966
	4.65042	0.0115967	0.020504
	4.65708	0.0115299	0.0243187
	4.66375	0.0114346	0.0286102
	4.67042	0.0113392	0.0319481
	4.67708	0.0112629	0.0348091
	4.68375	0.0112152	0.038147
	4.69042	0.0111771	0.0395775
	4.69708	0.0111389	0.0391006
	4.70375	0.0111294	0.0386238
	4.71042	0.0111198	0.0414848
	4.71708	0.0110722	0.0462532
	4.72375	0.0109673	0.0505447
	4.73042	0.0108528	0.0534058
	4.73708	0.010767	0.0576973
	4.74375	0.0106812	0.0610352
	4.75042	0.0105858	0.0619888
	4.75708	0.0104523	0.0619888
	4.76375	0.0103378	0.0629425
	4.77042	0.0102139	0.0653267
	4.77708	0.0100803	0.067234
	4.78375	0.00994682	0.0705719
	4.79042	0.00981331	0.0758171
	4.79708	0.00969887	0.0805855
	4.80375	0.00957489	0.0839233
	4.81042	0.00946999	0.084877
	4.81708	0.00938416	0.0867844
	4.82375	0.0093174	0.0891685
	4.83042	0.00925064	0.0905991
	4.83708	0.00914574	0.0915527
	4.84375	0.00904083	0.0939369
	4.85042	0.00890732	0.0972748
	4.85708	0.0087738	0.100613
	4.86375	0.00863075	0.103474
	4.87042	0.00851631	0.105858
	4.87708	0.00841141	0.106335
	4.88375	0.00832558	0.104427
	4.89042	0.00823975	0.102043
	4.89708	0.00816345	0.100136
	4.90375	0.00807762	0.0991821
	4.91042	0.00799179	0.0987053
	4.91708	0.0079155	0.101089
	4.92375	0.00782967	0.107765
	4.93042	0.00774384	0.115395
	4.93708	0.00766754	0.121593
	4.94375	0.00760078	0.125408
	4.95042	0.00753403	0.127792
	4.95708	0.0074482	0.128746
	4.96375	0.00735283	0.126839
	4.97042	0.007267	0.123501
	4.97708	0.00720024	0.119686
	4.98375	0.00716209	0.115871
	4.99042	0.00710487	0.112057
	4.99708	0.00699043	0.110149
	5.00375	0.00686646	0.112057
	5.01042	0.00673294	0.117779
	5.01708	0.00658989	0.124454
	5.02375	0.00641823	0.132084
	5.03042	0.00630379	0.140667
	5.03708	0.00626564	0.145912
	5.04375	0.00626564	0.146389
	5.05042	0.00624657	0.143051
	5.05708	0.00619888	0.14019
	5.06375	0.0061512	0.137806
	5.07042	0.00608444	0.136375
	5.07708	0.00601768	0.135899
	5.08375	0.00597	0.137329
	5.09042	0.00594139	0.13876
	5.09708	0.00589371	0.139713
	5.10375	0.00579834	0.14019
	5.11042	0.00571251	0.139713
	5.11708	0.00563622	0.139713
	5.12375	0.00555992	0.139713
	5.13042	0.00548363	0.140667
	5.13708	0.00544548	0.140667
	5.14375	0.00541687	0.140667
	5.15042	0.00536919	0.139236
	5.15708	0.00527382	0.13876
	5.16375	0.00514984	0.139713
	5.17042	0.00504494	0.142097
	5.17708	0.00496864	0.144958
	5.18375	0.00491142	0.146866
	5.19042	0.00488281	0.148773
	5.19708	0.00488281	0.150204
	5.20375	0.00491142	0.14925
	5.21042	0.0049305	0.14782
	5.21708	0.00491142	0.146389
	5.22375	0.00486374	0.145912
	5.23042	0.00480652	0.145435
	5.23708	0.00475883	0.145435
	5.24375	0.00471115	0.146866
	5.25042	0.00465393	0.148773
	5.25708	0.00459671	0.151157
	5.26375	0.00454903	0.154495
	5.27042	0.00452995	0.159264
	5.27708	0.00451088	0.164032
	5.28375	0.00448227	0.16737
	5.29042	0.00447273	0.169277
	5.29708	0.0044632	0.169754
	5.30375	0.00442505	0.169754
	5.31042	0.00435829	0.1688
	5.31708	0.00429153	0.166893
	5.32375	0.00422478	0.165939
	5.33042	0.00417709	0.165939
	5.33708	0.00413895	0.166893
	5.34375	0.00412941	0.1688
	5.35042	0.00415802	0.169754
	5.35708	0.00418663	0.170708
	5.36375	0.00418663	0.170708
	5.37042	0.00418663	0.169754
	5.37708	0.0042057	0.170231
	5.38375	0.00422478	0.171185
	5.39042	0.0042057	0.172615
	5.39708	0.00416756	0.173092
	5.40375	0.00411034	0.173569
	5.41042	0.00405312	0.174522
	5.41708	0.00397682	0.173569
	5.42375	0.00392914	0.172615
	5.43042	0.0039196	0.171185
	5.43708	0.0039196	0.170708
	5.44375	0.00391006	0.169754
	5.45042	0.00388145	0.167847
	5.45708	0.00386238	0.166416
	5.46375	0.00383377	0.164986
	5.47042	0.00378609	0.164509
	5.47708	0.00372887	0.164032
	5.48375	0.00368118	0.166893
	5.49042	0.00369072	0.170708
	5.49708	0.00372887	0.173092
	5.50375	0.00375748	0.175476
	5.51042	0.00374794	0.178337
	5.51708	0.0037384	0.181675
	5.52375	0.0037384	0.182629
	5.53042	0.00371933	0.183105
	5.53708	0.00365257	0.184059
	5.54375	0.00359535	0.184536
	5.55042	0.00357628	0.183105
	5.55708	0.00357628	0.180721
	5.56375	0.00357628	0.179291
	5.57042	0.00358582	0.177383
	5.57708	0.00364304	0.174046
	5.58375	0.00372887	0.171185
	5.59042	0.00378609	0.169754
	5.59708	0.00385284	0.169277
	5.60375	0.00392914	0.169277
	5.61042	0.00397682	0.170708
	5.61708	0.00398636	0.173569
	5.62375	0.00395775	0.175476
	5.63042	0.00393867	0.174999
	5.63708	0.00393867	0.173092
	5.64375	0.00396729	0.171185
	5.65042	0.00405312	0.1688
	5.65708	0.00415802	0.166893
	5.66375	0.004282	0.166893
	5.67042	0.00441551	0.169754
	5.67708	0.0045681	0.174046
	5.68375	0.00473976	0.177383
	5.69042	0.00491142	0.179768
	5.69708	0.00511169	0.184059
	5.70375	0.0053215	0.189304
	5.71042	0.00553131	0.193596
	5.71708	0.00574112	0.196934
	5.72375	0.00597	0.201702
	5.73042	0.00619888	0.208378
	5.73708	0.00642776	0.215054
	5.74375	0.00671387	0.220299
	5.75042	0.00706673	0.225544
	5.75708	0.00741959	0.231743
	5.76375	0.00779152	0.240326
	5.77042	0.00821114	0.249386
	5.77708	0.00863075	0.259876
	5.78375	0.00870705	0.270367
	5.79042	0.00819206	0.281334
	5.79708	0.00716209	0.293732
	5.80375	0.00590324	0.30899
	5.81042	0.00466347	0.327587
	5.81708	0.00357628	0.348568
	5.82375	0.00290871	0.36335
	5.83042	0.00284195	0.35429
	5.83708	0.0032711	0.30756
	5.84375	0.00385284	0.223637
	5.85042	0.00431061	0.114441
	5.85708	0.00454903	-0.00667572
	5.86375	0.00460625	-0.125885
	5.87042	0.00449181	-0.223637
	5.87708	0.00424385	-0.284195
	5.88375	0.00386238	-0.309467
	5.89042	0.00336647	-0.311375
	5.89708	0.00289917	-0.300884
	5.90375	0.00261307	-0.281811
	5.91042	0.00265121	-0.255108
	5.91708	0.00305176	-0.225544
	5.92375	0.0038147	-0.197411
	5.93042	0.0048542	-0.171661
	5.93708	0.00598907	-0.14782
	5.94375	0.00703812	-0.126839
	5.95042	0.0078392	-0.109673
	5.95708	0.00836372	-0.0948906
	5.96375	0.00864983	-0.079155
	5.97042	0.00874519	-0.0634193
	5.97708	0.00871658	-0.0476837
	5.98375	0.00861168	-0.0324249
	5.99042	0.00847816	-0.0166893
	5.99708	0.00835419	-0.000476837
	6.00375	0.00822067	0.0162125
	6.01042	0.00809669	0.0329018
	6.01708	0.00799179	0.0491142
	6.02375	0.00788689	0.0648499
	6.03042	0.00780106	0.079155
	6.03708	0.00776291	0.0905991
	6.04375	0.00774384	0.0991821
	6.05042	0.00769615	0.103951
	6.05708	0.00763893	0.106812
	6.06375	0.00756264	0.109196
	6.07042	0.00749588	0.11158
	6.07708	0.00738144	0.114441
	6.08375	0.00727654	0.115871
	6.09042	0.0071907	0.117779
	6.09708	0.00713348	0.119209
	6.10375	0.0070858	0.12064
	6.11042	0.00703812	0.121117
	6.11708	0.00699043	0.121117
	6.12375	0.00693321	0.12207
	6.13042	0.00688553	0.123501
	6.13708	0.00684738	0.123978
	6.14375	0.00678062	0.123024
	6.15042	0.0067234	0.122547
	6.15708	0.00666618	0.123501
	6.16375	0.0066185	0.123978
	6.17042	0.00657082	0.124454
	6.17708	0.00654221	0.125885
	6.18375	0.00653267	0.127792
	6.19042	0.00654221	0.128746
	6.19708	0.00656128	0.128746
	6.20375	0.00657082	0.128269
	6.21042	0.00654221	0.126362
	6.21708	0.00649452	0.123978
	6.22375	0.00644684	0.12207
	6.23042	0.00642776	0.12207
	6.23708	0.0064373	0.123024
	6.24375	0.0064373	0.125408
	6.25042	0.00645638	0.128746
	6.25708	0.00649452	0.132561
	6.26375	0.00654221	0.136375
	6.27042	0.00656128	0.137329
	6.27708	0.00657082	0.136852
	6.28375	0.00660896	0.135899
	6.29042	0.00666618	0.136375
	6.29708	0.00674248	0.137329
	6.30375	0.0067997	0.137329
	6.31042	0.00683784	0.137329
	6.31708	0.00686646	0.138283
	6.32375	0.00685692	0.139236
	6.33042	0.00681877	0.139713
	6.33708	0.00677109	0.13876
	6.34375	0.00673294	0.139236
	6.35042	0.0067234	0.139713
	6.35708	0.0067234	0.140667
	6.36375	0.00676155	0.141144
	6.37042	0.00682831	0.141144
	6.37708	0.00693321	0.141621
	6.38375	0.00705719	0.141621
	6.39042	0.00714302	0.142097
	6.39708	0.00718117	0.143051
	6.40375	0.00717163	0.144958
	6.41042	0.00713348	0.147343
	6.41708	0.00706673	0.149727
	6.42375	0.00702858	0.152588
	6.43042	0.00702858	0.154972
	6.43708	0.00707626	0.156403
	6.44375	0.00716209	0.156403
	6.45042	0.007267	0.155449
	6.45708	0.00735283	0.155449
	6.46375	0.00740051	0.155926
	6.47042	0.00741005	0.157833
	6.47708	0.00741005	0.160694
	6.48375	0.00740051	0.164509
	6.49042	0.00735283	0.167847
	6.49708	0.00733376	0.171661
	6.50375	0.00735283	0.175953
	6.51042	0.00738144	0.178814
	6.51708	0.00740051	0.181198
	6.52375	0.00742912	0.183105
	6.53042	0.00746727	0.18549
	6.53708	0.00751495	0.18692
	6.54375	0.00753403	0.187874
	6.55042	0.00753403	0.188351
	6.55708	0.00749588	0.188351
	6.56375	0.00743866	0.187874
	6.57042	0.00739098	0.18692
	6.57708	0.00736237	0.187874
	6.58375	0.00732422	0.189781
	6.59042	0.00727654	0.192165
	6.59708	0.007267	0.195026
	6.60375	0.00728607	0.198364
	6.61042	0.00728607	0.202179
	6.61708	0.00728607	0.20504
	6.62375	0.00730515	0.206947
	6.63042	0.00733376	0.206947
	6.63708	0.0073719	0.205994
	6.64375	0.00739098	0.205517
	6.65042	0.00740051	0.20504
	6.65708	0.00738144	0.203609
	6.66375	0.00734329	0.201225
	6.67042	0.00730515	0.197887
	6.67708	0.00728607	0.195503
	6.68375	0.00727654	0.192642
	6.69042	0.00724792	0.187397
	6.69708	0.00720978	0.178337
	6.70375	0.00718117	0.167847
	6.71042	0.00718117	0.156403
	6.71708	0.00720978	0.143051
	6.72375	0.00723839	0.128746
	6.73042	0.00728607	0.113487
	6.73708	0.00732422	0.0991821
	6.74375	0.00738144	0.0863075
	6.75042	0.00741959	0.0739098
	6.75708	0.00745773	0.061512
	6.76375	0.00749588	0.0500679
	6.77042	0.00752449	0.041008
	6.77708	0.00751495	0.0343323
	6.78375	0.00747681	0.0281334
	6.79042	0.00743866	0.0228882
	6.79708	0.00741959	0.020504
	6.80375	0.00743866	0.020504
	6.81042	0.00751495	0.0214577
	6.81708	0.00763893	0.0243187
	6.82375	0.00774384	0.0305176
	6.83042	0.00782967	0.0376701
	6.83708	0.00790596	0.0457764
	6.84375	0.00798225	0.0538826
	6.85042	0.00803947	0.0638962
	6.85708	0.00810623	0.0753403
	6.86375	0.00821114	0.0905991
	6.87042	0.00836372	0.11158
	6.87708	0.00852585	0.139713
	6.88375	0.00871658	0.174046
	6.89042	0.00893593	0.214577
	6.89708	0.00917435	0.261784
	6.90375	0.00941277	0.315666
	6.91042	0.00963211	0.375271
	6.91708	0.00983238	0.43869
	6.92375	0.0100422	0.505924
	6.93042	0.0102615	0.57745
	6.93708	0.0105286	0.653267
	6.94375	0.0108337	0.731468
	6.95042	0.0111675	0.811577
	6.95708	0.0115108	0.89407
	6.96375	0.0118732	0.9799
	6.97042	0.0122261	0.00305653
	6.97708	0.0125599	0.00313997
	6.98375	0.0128937	0.00322342
	6.99042	0.013237	0.00330925
	6.99708	0.0136185	0.00340462
	7.00375	0.0140285	0.00350714
	7.01042	0.0144482	0.00361204
	7.01708	0.0148964	0.0037241
	7.02375	0.0153732	0.00384331
	7.03042	0.0158596	0.0039649
	7.03708	0.016346	0.00408649
	7.04375	0.0168514	0.00151663
	7.05042	0.017395	0.00156555
	7.05708	0.0179768	0.00161791
	7.06375	0.0185299	0.00166769
	7.07042	0.0190735	0.00171661
	7.07708	0.0196171	0.00176554
	7.08375	0.0201511	0.0018136
	7.09042	0.020628	0.00185652
	7.09708	0.0210857	0.00189772
	7.10375	0.0215721	0.00194149
	7.11042	0.0221157	0.00199041
	7.11708	0.0226879	0.00204191
	7.12375	0.0232697	0.00209427
	7.13042	0.0238991	0.00215092
	7.13708	0.0245953	0.00221357
	7.14375	0.0253296	0.00227966
	7.15042	0.0260448	0.00234404
	7.15708	0.0267601	0.00240841
	7.16375	0.027523	0.00247707
	7.17042	0.0283146	0.00254831
	7.17708	0.0291061	0.00261955
	7.18375	0.0298977	0.00269079
	7.19042	0.0307465	0.00276718
	7.19708	0.0316429	0.00284786
	7.20375	0.0325489	0.0029294
	7.21042	0.0334454	0.00301008
	7.21708	0.0343609	0.00309248
	7.22375	0.0352955	0.00317659
	7.23042	0.0362587	0.00326328
	7.23708	0.0372219	0.00334997
	7.24375	0.0381756	0.0034358
	7.25042	0.0391388	0.00156555
	7.25708	0.0401115	0.00160446
	7.26375	0.0410748	0.00164299
	7.27042	0.0420189	0.00168076
	7.27708	0.0429344	0.00171738
	7.28375	0.043869	0.00175476
	7.29042	0.0448322	0.00179329
	7.29708	0.0457954	0.00183182
	7.30375	0.04673	0.0018692
	7.31042	0.0476551	0.0019062
	7.31708	0.0485706	0.00194283
	7.32375	0.0494957	0.00197983
	7.33042	0.0504208	0.00201683
	7.33708	0.0513458	0.00205383
	7.34375	0.052309	0.00209236
	7.35042	0.0532913	0.00213165
	7.35708	0.0543213	0.00217285
	7.36375	0.0553608	0.00221443
	7.37042	0.0564194	0.00225677
	7.37708	0.0575352	0.00230141
	7.38375	0.05867	0.0023468
	7.39042	0.0597954	0.00239182
	7.39708	0.0609112	0.00243645
	7.40375	0.0620651	0.0024826
	7.41042	0.0632572	0.00253029
	7.41708	0.0644779	0.00257912
	7.42375	0.0657654	0.00263062
	7.43042	0.0671387	0.00268555
	7.43708	0.0685596	0.00274239
	7.44375	0.0700474	0.0028019
	7.45042	0.0715923	0.00286369
	7.45708	0.073204	0.00292816
	7.46375	0.0748539	0.00299416
	7.47042	0.0765419	0.00306168
	7.47708	0.0782967	0.00313187
	7.48375	0.0801086	0.00320435
	7.49042	0.0819969	0.00327988
	7.49708	0.0839806	0.00335922
	7.50375	0.0860882	0.00344353
	7.51042	0.0883293	0.00353317
	7.51708	0.090723	0.00362892
	7.52375	0.0932503	0.00373001
	7.53042	0.0958729	0.00383492
	7.53708	0.0985909	0.00394363
	7.54375	0.101442	0.00405769
	7.55042	0.104437	0.00417747
	7.55708	0.107584	0.00430336
	7.56375	0.110874	0.00443497
	7.57042	0.114326	0.00457306
	7.57708	0.117912	0.00471649
	7.58375	0.121613	0.0048645
	7.59042	0.125465	0.00501862
	7.59708	0.129461	0.00517845
	7.60375	0.1336	0.00534401
	7.61042	0.137911	0.00551643
	7.61708	0.14245	0.00569801
	7.62375	0.147161	0.00588646
	7.63042	0.151958	0.00607834
	7.63708	0.156841	0.00627365
	7.64375	0.161762	0.00647049
	7.65042	0.166693	0.00666771
	7.65708	0.171576	0.00686302
	7.66375	0.176382	0.00705528
	7.67042	0.181141	0.00724564
	7.67708	0.185843	0.0074337
	7.68375	0.190506	0.00762024
	7.69042	0.195189	0.00780754
	7.69708	0.199947	0.00799789
	7.70375	0.204859	0.00819435
	7.71042	0.209951	0.00839806
	7.71708	0.215244	0.00860977
	7.72375	0.220766	0.00883064
	7.73042	0.226488	0.00905952
	7.73708	0.232363	0.00929451
	7.74375	0.238304	0.00953217
	7.75042	0.244217	0.00976868
	7.75708	0.250034	0.0100014
	7.76375	0.255642	0.0102257
	7.77042	0.260944	0.0104378
	7.77708	0.265808	0.0106323
	7.78375	0.270185	0.0108074
	7.79042	0.274029	0.0109612
	7.79708	0.277319	0.0110928
	7.80375	0.280094	0.0112038
	7.81042	0.282393	0.0112957
	7.81708	0.284319	0.0113728
	7.82375	0.285854	0.0114342
	7.83042	0.287075	0.011483
	7.83708	0.288057	0.0115223
	7.84375	0.288839	0.0115536
	7.85042	0.28945	0.011578
	7.85708	0.289936	0.0115974
	7.86375	0.290375	0.011615
	7.87042	0.290813	0.0116325
	7.87708	0.291233	0.0116493
	7.88375	0.291653	0.0116661
	7.89042	0.29212	0.0116848
	7.89708	0.292654	0.0117062
	7.90375	0.293312	0.0117325
	7.91042	0.294085	0.0117634
	7.91708	0.29501	0.0118004
	7.92375	0.296116	0.0118446
	7.93042	0.297432	0.0118973
	7.93708	0.298977	0.0119591
	7.94375	0.300779	0.0120312
	7.95042	0.302887	0.0121155
	7.95708	0.305328	0.0122131
	7.96375	0.308075	0.012323
	7.97042	0.311136	0.0124454
	7.97708	0.31455	0.012582
	7.98375	0.318384	0.0127354
	7.99042	0.322704	0.0129082
	7.99708	0.327539	0.0131016
	8.00375	0.332956	0.0133183
	8.01042	0.339031	0.0135612
	8.01708	0.345764	0.0138306
	8.02375	0.353184	0.0141273
	8.03042	0.361261	0.0144505
	8.03708	0.370016	0.0148006
	8.04375	0.379448	0.0151779
	8.05042	0.389547	0.0155819
	8.05708	0.400372	0.0160149
	8.06375	0.412064	0.0164825
	8.07042	0.424824	0.016993
	8.07708	0.438929	0.0175571
	8.08375	0.454731	0.0181892
	8.09042	0.472727	0.0189091
	8.09708	0.493488	0.0197395
	8.10375	0.517607	0.0207043
	8.11042	0.545702	0.0218281
	8.11708	0.578518	0.0231407
	8.12375	0.616789	0.0246716
	8.13042	0.661144	0.0264458
	8.13708	0.712109	0.0284843
	8.14375	0.770206	0.0308083
	8.15042	0.835838	0.0334335
	8.15708	0.909262	0.0363705
	8.16375	0.99061	0.0396244
	8.17042	1.07993	0.0431973
	8.17708	1.17725	0.0470901
	8.18375	1.28244	0.0512978
	8.19042	1.39527	0.0558109
	8.19708	1.5154	0.0606159
	8.20375	1.64239	0.0656956
	8.21042	1.77557	0.0710228
	8.21708	1.91413	0.0765652
	8.22375	2.05706	0.0822823
	8.23042	2.20325	0.0881302
	8.23708	2.3515	0.0940601
	8.24375	2.50051	0.100021
	8.25042	2.64893	0.105957
	8.25708	2.79545	0.111818
	8.26375	2.93879	0.117551
	8.27042	3.07773	0.123109
	8.27708	3.21113	0.128445
	8.28375	3.33785	0.133514
	8.29042	3.45675	0.13827
	8.29708	3.56672	0.142669
	8.30375	3.66682	0.146673
	8.31042	3.7563	0.150252
	8.31708	3.83462	0.153385
	8.32375	3.90156	0.156062
	8.33042	3.95738	0.158295
	8.33708	4.00289	0.160115
	8.34375	4.03923	0.161569
	8.35042	4.06792	0.162717
	8.35708	4.09074	0.16363
	8.36375	4.1097	0.164388
	8.37042	4.12686	0.165075
	8.37708	4.1442	0.165768
	8.38375	4.1638	0.166552
	8.39042	4.18778	0.167511
	8.39708	4.21844	0.168738
	8.40375	4.25852	0.170341
	8.41042	4.31151	0.172461
	8.41708	4.3823	0.175292
	8.42375	4.47742	0.179097
	8.43042	4.60599	0.18424
	8.43708	4.78045	0.191218
	8.44375	5.01759	0.200703
	8.45042	5.33922	0.213569
	8.45708	5.77282	0.230913
	8.46375	6.35165	0.254066
	8.47042	7.11405	0.284562
	8.47708	8.10121	0.324048
	8.48375	9.35376	0.37415
	8.49042	10.9072	0.436287
	8.49708	12.7859	0.511438
	8.50375	14.9969	0.599874
	8.51042	17.5239	0.700957
	8.51708	20.3249	0.812996
	8.52375	23.3326	0.933303
	8.53042	26.4572	1.05829
	8.53708	29.5934	1.18374
	8.54375	32.631	1.30524
	8.55042	35.4656	1.41862
	8.55708	38.0065	1.52026
	8.56375	40.1865	1.60746
	8.57042	41.9664	1.67866
	8.57708	43.3359	1.73344
	8.58375	44.3027	1.77211
	8.59042	44.8921	1.79569
	8.59708	45.1469	1.80587
	8.60375	45.1174	1.8047
	8.61042	44.8511	1.79404
	8.61708	44.3916	1.77566
	8.62375	43.7834	1.75133
	8.63042	43.07	1.7228
	8.63708	42.2831	1.69132
	8.64375	41.4472	1.65789
	8.65042	40.5862	1.62345
	8.65708	39.7201	1.5888
	8.66375	38.8645	1.55458
	8.67042	38.0277	1.52111
	8.67708	37.2214	1.48886
	8.68375	36.4556	1.45822
	8.69042	35.7371	1.42948
	8.69708	35.0702	1.40281
	8.70375	34.4581	1.37833
	8.71042	33.9029	1.35612
	8.71708	33.4007	1.33603
	8.72375	32.9432	1.31773
	8.73042	32.5205	1.30082
	8.73708	32.1203	1.28481
	8.74375	31.728	1.26912
	8.75042	31.3278	1.25311
	8.75708	30.9049	1.2362
	8.76375	30.4471	1.21788
	8.77042	29.9438	1.19775
	8.77708	29.3868	1.17547
	8.78375	28.7725	1.1509
	8.79042	28.1007	1.12403
	8.79708	27.3754	1.09502
	8.80375	26.6026	1.0641
	8.81042	25.7916	1.03166
	8.81708	24.9527	0.998109
	8.82375	24.0976	0.963904
	8.83042	23.2376	0.929505
	8.83708	22.3837	0.895348
	8.84375	21.5448	0.861792
	8.85042	20.7278	0.829113
	8.85708	19.938	0.79752
	8.86375	19.179	0.767161
	8.87042	18.4533	0.738131
	8.87708	17.7611	0.710443
	8.88375	17.1016	0.684065
	8.89042	16.4731	0.658923
	8.89708	15.8734	0.634937
	8.90375	15.3005	0.612021
	8.91042	14.7518	0.590073
	8.91708	14.2244	0.568977
	8.92375	13.7153	0.548611
	8.93042	13.2217	0.528869
	8.93708	12.7414	0.509655
	8.94375	12.2719	0.490877
	8.95042	11.8111	0.472442
	8.95708	11.3565	0.454258
	8.96375	10.9061	0.436243
	8.97042	10.4584	0.418336
	8.97708	10.0124	0.400496
	8.98375	9.56724	0.38269
	8.99042	9.12227	0.364891
	8.99708	8.67742	0.347097
	9.00375	8.23343	0.329337
	9.01042	7.79166	0.311666
	9.01708	7.35375	0.29415
	9.02375	6.92155	0.276862
	9.03042	6.49723	0.259889
	9.03708	6.08308	0.243323
	9.04375	5.68154	0.227262
	9.05042	5.29508	0.211803
	9.05708	4.9258	0.197032
	9.06375	4.57544	0.183018
	9.07042	4.24534	0.169814
	9.07708	3.93657	0.157463
	9.08375	3.64985	0.145994
	9.09042	3.38519	0.135408
	9.09708	3.14217	0.125687
	9.10375	2.92	0.1168
	9.11042	2.7177	0.108708
	9.11708	2.53406	0.101362
	9.12375	2.36771	0.0947083
	9.13042	2.21717	0.0886868
	9.13708	2.08098	0.0832394
	9.14375	1.95773	0.0783092
	9.15042	1.84609	0.0738438
	9.15708	1.74491	0.0697964
	9.16375	1.65315	0.0661259
	9.17042	1.56979	0.0627914
	9.17708	1.49395	0.059758
	9.18375	1.42486	0.0569942
	9.19042	1.36185	0.0544739
	9.19708	1.30423	0.052169
	9.20375	1.25141	0.0500565
	9.21042	1.20294	0.0481174
	9.21708	1.15836	0.0463345
	9.22375	1.11724	0.0446896
	9.23042	1.07923	0.043169
	9.23708	1.04403	0.0417614
	9.24375	1.01142	0.0404568
	9.25042	0.981064	0.0392426
	9.25708	0.952702	0.0381081
	9.26375	0.926161	0.0370464
	9.27042	0.901241	0.0360497
	9.27708	0.877724	0.0351089
	9.28375	0.855427	0.0342171
	9.29042	0.834217	0.0333687
	9.29708	0.81399	0.0325596
	9.30375	0.794592	0.0317837
	9.31042	0.7759	0.031036
	9.31708	0.757837	0.0303135
	9.32375	0.740366	0.0296146
	9.33042	0.7234	0.028936
	9.33708	0.706892	0.0282757
	9.34375	0.690823	0.0276329
	9.35042	0.67522	0.0270088
	9.35708	0.660057	0.0264023
	9.36375	0.645313	0.0258125
	9.37042	0.63098	0.0252392
	9.37708	0.617056	0.0246822
	9.38375	0.603561	0.0241425
	9.39042	0.590515	0.0236206
	9.39708	0.577955	0.0231182
	9.40375	0.565872	0.0226349
	9.41042	0.554228	0.0221691
	9.41708	0.543022	0.0217209
	9.42375	0.532265	0.0212906
	9.43042	0.521994	0.0208797
	9.43708	0.512161	0.0204865
	9.44375	0.502739	0.0201096
	9.45042	0.493755	0.0197502
	9.45708	0.48521	0.0194084
	9.46375	0.477047	0.0190819
	9.47042	0.469208	0.0187683
	9.47708	0.461655	0.0184662
	9.48375	0.45435	0.018174
	9.49042	0.447245	0.0178898
	9.49708	0.440302	0.0176121
	9.50375	0.433521	0.0173409
	9.51042	0.426922	0.0170769
	9.51708	0.420532	0.0168213
	9.52375	0.414305	0.0165722
	9.53042	0.40823	0.0163292
	9.53708	0.402317	0.0160927
	9.54375	0.396557	0.0158623
	9.55042	0.390892	0.0156357
	9.55708	0.385284	0.0154114
	9.56375	0.379753	0.0151901
	9.57042	0.374308	0.0149723
	9.57708	0.368967	0.0147587
	9.58375	0.363693	0.0145477
	9.59042	0.358477	0.0143391
	9.59708	0.353355	0.0141342
	9.60375	0.348349	0.0139339
	9.61042	0.343475	0.013739
	9.61708	0.338726	0.013549
	9.62375	0.334091	0.0133636
	9.63042	0.32959	0.0131836
	9.63708	0.325241	0.0130096
	9.64375	0.321016	0.0128407
	9.65042	0.316906	0.0126762
	9.65708	0.312891	0.0125156
	9.66375	0.308971	0.0123589
	9.67042	0.305157	0.0122063
	9.67708	0.301437	0.0120575
	9.68375	0.297813	0.0119125
	9.69042	0.294294	0.0117718
	9.69708	0.290871	0.0116348
	9.70375	0.287533	0.0115013
	9.71042	0.284252	0.0113701
	9.71708	0.281057	0.0112423
	9.72375	0.277939	0.0111176
	9.73042	0.274906	0.0109962
	9.73708	0.271921	0.0108768
	9.74375	0.269022	0.0107609
	9.75042	0.266209	0.0106483
	9.75708	0.263472	0.0105389
	9.76375	0.260763	0.0104305
	9.77042	0.258112	0.0103245
	9.77708	0.255566	0.0102226
	9.78375	0.253115	0.0101246
	9.79042	0.250731	0.0100292
	9.79708	0.248394	0.00993576
	9.80375	0.246124	0.00984497
	9.81042	0.243931	0.00975723
	9.81708	0.241776	0.00967102
	9.82375	0.239677	0.0095871
	9.83042	0.237627	0.00950508
	9.83708	0.235624	0.00942497
	9.84375	0.233631	0.00934525
	9.85042	0.231667	0.00926666
	9.85708	0.229769	0.00919075
	9.86375	0.227928	0.00911713
	9.87042	0.226097	0.00904388
	9.87708	0.224314	0.00897255
	9.88375	0.222597	0.00890388
	9.89042	0.220938	0.00883751
	9.89708	0.219278	0.00877113
	9.90375	0.217628	0.00870514
	9.91042	0.216026	0.00864105
	9.91708	0.214453	0.00857811
	9.92375	0.212879	0.00851517
	9.93042	0.211325	0.00845299
	9.93708	0.209799	0.00839195
	9.94375	0.208311	0.00833244
	9.95042	0.206833	0.00827332
	9.95708	0.205383	0.00821533
	9.96375	0.203991	0.00815964
	9.97042	0.202646	0.00810585
	9.97708	0.20133	0.00805321
	9.98375	0.200014	0.00800056
	9.99042	0.198708	0.0079483
	9.99708	0.197401	0.00789604
	10.0038	0.196104	0.00784416
	10.0104	0.194817	0.00779266
	10.0171	0.193577	0.00774307
	10.0237	0.192385	0.00769539
	10.0304	0.19124	0.00764961
	10.0371	0.190105	0.00760422
	10.0437	0.188961	0.00755844
	10.0504	0.187798	0.0075119
	10.0571	0.186596	0.00746384
	10.0638	0.185356	0.00741425
	10.0704	0.184116	0.00736465
	10.0771	0.182943	0.00731773
	10.0838	0.181799	0.00727196
	10.0904	0.180693	0.00722771
	10.0971	0.179605	0.00718422
	10.1037	0.178556	0.00714226
	10.1104	0.177526	0.00710106
	10.1171	0.176449	0.00705795
	10.1237	0.175371	0.00701485
	10.1304	0.174303	0.00697212
	10.1371	0.173283	0.0069313
	10.1438	0.1723	0.00689201
	10.1504	0.171309	0.00685234
	10.1571	0.170336	0.00681343
	10.1638	0.169353	0.00677414
	10.1704	0.168381	0.00673523
	10.1771	0.167398	0.00669594
	10.1837	0.166416	0.00665665
	10.1904	0.165482	0.00661926
	10.1971	0.164576	0.00658302
	10.2037	0.16367	0.00654678
	10.2104	0.162745	0.00650978
	10.2171	0.16181	0.0064724
	10.2238	0.160875	0.00643501
	10.2304	0.159912	0.00639648
	10.2371	0.158949	0.00635796
	10.2438	0.158014	0.00632057
	10.2504	0.157118	0.00628471
	10.2571	0.156231	0.00624924
	10.2637	0.155363	0.00621452
	10.2704	0.154505	0.00618019
	10.2771	0.153656	0.00614624
	10.2837	0.152845	0.00611382
	10.2904	0.152035	0.00608139
	10.2971	0.151215	0.00604858
	10.3038	0.150356	0.00601425
	10.3104	0.14946	0.00597839
	10.3171	0.148554	0.0133698
	10.3238	0.147657	0.0132892
	10.3304	0.146799	0.0132119
	10.3371	0.145988	0.013139
	10.3438	0.145216	0.0130694
	10.3504	0.144472	0.0130025
	10.3571	0.143757	0.0129381
	10.3637	0.143042	0.0128737
	10.3704	0.142307	0.0128077
	10.3771	0.141563	0.0127407
	10.3837	0.140829	0.0126746
	10.3904	0.140133	0.012612
	10.3971	0.139484	0.0125536
	10.4038	0.138855	0.0124969
	10.4104	0.138226	0.0124403
	10.4171	0.137596	0.0123837
	10.4238	0.136986	0.0123287
	10.4304	0.136414	0.0122772
	10.4371	0.13586	0.0122274
	10.4437	0.135365	0.0121828
	10.4504	0.134907	0.0121416
	10.4571	0.134478	0.012103
	10.4637	0.134077	0.0120669
	10.4704	0.133677	0.0120309
	10.4771	0.133257	0.0213211
	10.4838	0.132847	0.0212555
	10.4904	0.132465	0.0211945
	10.4971	0.132132	0.0211411
	10.5038	0.131865	0.0210983
	10.5104	0.131645	0.0210632
	10.5171	0.131483	0.0210373
	10.5237	0.13135	0.0210159
	10.5304	0.131197	0.0209915
	10.5371	0.131016	0.0209625
	10.5437	0.130835	0.0209335
	10.5504	0.130653	0.0209045
	10.5571	0.130444	0.020871
	10.5638	0.130205	0.0208328
	10.5704	0.129957	0.0207932
	10.5771	0.129709	0.0207535
	10.5838	0.129442	0.0207108
	10.5904	0.129147	0.0206635
	10.5971	0.128841	0.0206146
	10.6037	0.128536	2.61641
	10.6104	0.128231	2.6207
	10.6171	0.127897	2.62547
	10.6237	0.127506	2.6288
	10.6304	0.127077	2.63119
	10.6371	0.126629	2.63262
	10.6438	0.126143	2.63166
	10.6504	0.125637	2.62737
	10.6571	0.125141	2.62165
	10.6638	0.124664	2.61497
	10.6704	0.124197	2.60782
	10.6771	0.123711	2.59924
	10.6837	0.123234	2.58875
	10.6904	0.122738	2.57683
	10.6971	0.122204	2.56252
	10.7037	0.121641	2.54726
	10.7104	0.121088	2.52914
	10.7171	0.120554	2.50816
	10.7238	0.120029	2.48289
	10.7304	0.119514	2.4538
	10.7371	0.119047	2.42138
	10.7438	0.118608	2.38371
	10.7504	0.118189	2.34079
	10.7571	0.11776	2.29359
	10.7637	0.11734	2.24495
	10.7704	0.116949	2.19536
	10.7771	0.116549	2.14481
	10.7837	0.116129	2.09713
	10.7904	0.11569	2.05231
	10.7971	0.115232	2.00987
	10.8038	0.114765	1.96743
	10.8104	0.114326	1.92547
	10.8171	0.113916	1.88398
	10.8238	0.113525	1.84393
	10.8304	0.113153	1.80483
	10.8371	0.112791	1.76525
	10.8438	0.112438	1.72567
	10.8504	0.112085	1.68514
	10.8571	0.111752	1.64509
	10.8637	0.111437	1.60456
	10.8704	0.111113	1.56164
	10.8771	0.110788	1.51873
	10.8837	0.110435	1.47629
	10.8904	0.110083	1.43528
	10.8971	0.10973	1.39618
	10.9038	0.109358	1.35851
	10.9104	0.108967	1.32179
	10.9171	0.108585	1.28603
	10.9238	0.108223	1.2517
	10.9304	0.107861	1.21641
	10.9371	0.10747	1.17922
	10.9437	0.10705	1.13964
	10.9504	0.10664	1.10054
	10.9571	0.106239	1.06239
	10.9637	0.105801	1.02615
	10.9704	0.105333	0.990391
	10.9771	0.104876	0.956535
	10.9838	0.104427	0.924587
	10.9904	0.103998	0.893116
	10.9971	0.10354	0.862598
	11.0038	0.103054	0.833511
	11.0104	0.10253	0.805378
	11.0171	0.101967	0.776768
	11.0237	0.101423	0.747681
	11.0304	0.10088	0.719547
	11.0371	0.100346	0.691891
	11.0437	0.0998211	0.664234
	11.0504	0.0993252	0.638485
	11.0571	0.098877	0.615597
	11.0638	0.098381	0.597
	11.0704	0.0978374	0.579834
	11.0771	0.0973034	0.563145
	11.0838	0.0968075	0.546932
	11.0904	0.0963116	0.529766
	11.0971	0.095787	0.512123
	11.1037	0.0952911	0.495911
	11.1104	0.0948715	0.481606
	11.1171	0.094471	0.467777
	11.1237	0.0940418	0.453472
	11.1304	0.0936031	0.43869
	11.1371	0.093174	0.426292
	11.1438	0.0927448	0.414371
	11.1504	0.0922871	0.401497
	11.1571	0.0918388	0.388622
	11.1638	0.0914001	0.379086
	11.1704	0.0909615	0.371933
	11.1771	0.0905132	0.36478
	11.1837	0.0900745	0.356674
	11.1904	0.0896645	0.350475
	11.1971	0.0892448	0.346661
	11.2037	0.0888252	0.341892
	11.2104	0.0884342	0.337124
	11.2171	0.0880814	0.332355
	11.2238	0.0877476	0.329018
	11.2304	0.0873661	0.323772
	11.2371	0.0869846	0.317574
	11.2438	0.0866508	0.311375
	11.2504	0.0863266	0.306129
	11.2571	0.0859737	0.301838
	11.2637	0.0856113	0.29707
	11.2704	0.085268	0.294685
	11.2771	0.0849533	0.293255
	11.2837	0.0846481	0.291348
	11.2904	0.0843811	0.286102
	11.2971	0.0841331	0.27895
	11.3038	0.0838757	0.272274
	11.3104	0.0835991	0.265598
	11.3171	0.0832939	0.259399
	11.3238	0.0829697	0.253677
	11.3304	0.082655	0.247478
	11.3371	0.0823784	0.24271
	11.3438	0.0821018	0.237465
	11.3504	0.0818443	0.231266
	11.3571	0.0815678	0.22459
	11.3637	0.0812721	0.220299
	11.3704	0.0809479	0.217915
	11.3771	0.0806046	0.216961
	11.3837	0.0802517	0.215054
	11.3904	0.079937	0.212193
	11.3971	0.0796795	0.208855
	11.4038	0.0794506	0.204563
	11.4104	0.0792408	0.199318
	11.4171	0.0790119	0.193119
	11.4238	0.0787926	0.18692
	11.4304	0.0785828	0.182152
	11.4371	0.0783443	0.17786
	11.4437	0.0780869	0.172615
	11.4504	0.0778294	0.16737
	11.4571	0.07761	0.163555
	11.4637	0.0774097	0.160694
	11.4704	0.077219	0.157833
	11.4771	0.0770187	0.155449
	11.4838	0.0768375	0.154018
	11.4904	0.0766563	0.154018
	11.4971	0.0764561	0.153065
	11.5038	0.0762272	0.151634
	11.5104	0.0759697	0.14925
	11.5171	0.0756931	0.146389
	11.5237	0.0754356	0.143051
	11.5304	0.0752163	0.13876
	11.5371	0.0750256	0.133038
	11.5437	0.0748348	0.126839
	11.5504	0.0746632	0.120163
	11.5571	0.0745201	0.114441
	11.5638	0.0743675	0.109673
	11.5704	0.0741768	0.105381
	11.5771	0.0739479	0.102043
	11.5838	0.0737476	0.0991821
	11.5904	0.073576	0.0963211
	11.5971	0.0733566	0.0925064
	11.6037	0.0731087	0.0882149
	11.6104	0.0728893	0.0844002
	11.6171	0.0727177	0.0810623
	11.6237	0.0725555	0.079155
	11.6304	0.0723743	0.0772476
	11.6371	0.0722313	0.0758171
	11.6438	0.0721073	0.0753403
	11.6504	0.0719833	0.0748634
	11.6571	0.0718307	0.0748634
	11.6638	0.07164	0.0739098
	11.6704	0.0714111	0.0739098
	11.6771	0.0711918	0.0739098
	11.6837	0.0710106	0.0734329
	11.6904	0.0708294	0.0710487
	11.6971	0.0706291	0.0691414
	11.7037	0.0704193	0.0691414
	11.7104	0.0702381	0.0691414
	11.7171	0.0700378	0.0705719
	11.7238	0.0697994	0.0729561
	11.7304	0.069561	0.0767708
	11.7371	0.0693607	0.079155
	11.7438	0.0691891	0.0810623
	11.7504	0.0690365	0.082016
	11.7571	0.0689125	0.0839233
	11.7637	0.0687981	0.084877
	11.7704	0.0686646	0.084877
	11.7771	0.0685024	0.0844002
	11.7837	0.0683212	0.0834465
	11.7904	0.068121	0.0834465
	11.7971	0.0679016	0.0839233
	11.8038	0.0677013	0.0858307
	11.8104	0.0675011	0.0891685
	11.8171	0.0672913	0.0953674
	11.8238	0.0671101	0.103474
	11.8304	0.0669479	0.11301
	11.8371	0.0667858	0.121593
	11.8438	0.0666142	0.127316
	11.8504	0.066452	0.130653
	11.8571	0.0663376	0.133514
	11.8637	0.0662422	0.136375
	11.8704	0.0661182	0.13876
	11.8771	0.0660038	0.142574
	11.8837	0.0659084	0.148296
	11.8904	0.0658035	0.155926
	11.8971	0.0656605	0.163555
	11.9038	0.0655079	0.171661
	11.9104	0.0653744	0.179768
	11.9171	0.0652218	0.187397
	11.9238	0.0650501	0.193596
	11.9304	0.0648689	0.201225
	11.9371	0.0647259	0.209332
	11.9437	0.0646019	0.217915
	11.9504	0.0644779	0.223637
	11.9571	0.0643539	0.227928
	11.9637	0.0642681	0.232697
	11.9704	0.0641918	0.237465
	11.9771	0.0641155	0.243187
	11.9838	0.0640011	0.248909
	11.9904	0.0638962	0.256062
	11.9971	0.0638008	0.26083
	12.0038	0.0636959	0.263691
	12.0104	0.0635624	0.266075
	12.0171	0.0634289	0.266075
	12.0237	0.0633049	0.264168
	12.0304	0.0632	0.26083
	12.0371	0.0630951	0.260353
	12.0437	0.0629997	0.263214
	12.0504	0.0629234	0.266075
	12.0571	0.0628376	0.267029
	12.0638	0.0627136	0.265598
	12.0704	0.0625801	0.262737
	12.0771	0.0624371	0.259399
	12.0838	0.0623226	0.255108
	12.0904	0.0621986	0.249386
	12.0971	0.0620651	0.243664
	12.1037	0.0619316	0.240326
	12.1104	0.0618076	0.238419
	12.1171	0.0616932	0.236511
	12.1237	0.0615692	0.234127
	12.1304	0.0614548	0.233173
	12.1371	0.0613499	0.231743
	12.1438	0.0612354	0.230312
	12.1504	0.0611019	0.227451
	12.1571	0.0609589	0.223637
	12.1638	0.0608253	0.216961
	12.1704	0.0607014	0.208378
	12.1771	0.060606	0.200748
	12.1837	0.0605488	0.193119
	12.1904	0.0604916	0.185013
	12.1971	0.0604153	0.17643
	12.2037	0.0603199	0.169277
	12.2104	0.0601959	0.164509
	12.2171	0.0600338	0.15974
	12.2238	0.0598526	0.153542
	12.2304	0.0596905	0.145912
	12.2371	0.059576	0.13876
	12.2438	0.0594711	0.130653
	12.2504	0.0593567	0.121117
	12.2571	0.0592613	0.111103
	12.2637	0.0591946	0.102043
	12.2704	0.0591373	0.0944138
	12.2771	0.0590515	0.087738
	12.2837	0.0589466	0.0805855
	12.2904	0.0588417	0.0739098
	12.2971	0.0587177	0.0677109
	12.3038	0.0585938	0.0624657
	12.3104	0.0585079	0.0576973
	12.3171	0.0584316	0.0524521
	12.3238	0.0583363	0.0472069
	12.3304	0.0582218	0.041008
	12.3371	0.0580883	0.0348091
	12.3438	0.0579262	0.0276566
	12.3504	0.0577068	0.0214577
	12.3571	0.057497	0.014782
	12.3637	0.0573349	0.0100136
	12.3704	0.0572109	0.00619888
	12.3771	0.057106	0.00190735
	12.3837	0.0570107	-0.00286102
	12.3904	0.0569057	-0.00572205
	12.3971	0.0567722	-0.00667572
	12.4038	0.0566292	-0.00667572
	12.4104	0.0565147	-0.00762939
	12.4171	0.0564003	-0.00905991
	12.4238	0.0562954	-0.0119209
	12.4304	0.0561905	-0.0152588
	12.4371	0.0561237	-0.0190735
	12.4437	0.0560665	-0.0219345
	12.4504	0.0559902	-0.023365
	12.4571	0.0559139	-0.0238419
	12.4637	0.0558186	-0.0247955
	12.4704	0.0557327	-0.026226
	12.4771	0.0556278	-0.0300407
	12.4838	0.0555038	-0.0348091
	12.4904	0.0553417	-0.0405312
	12.4971	0.0551796	-0.0457764
	12.5038	0.0550365	-0.0491142
	12.5104	0.0549316	-0.0514984
	12.5171	0.0548458	-0.0543594
	12.5237	0.0547886	-0.0572205
	12.5304	0.0547695	-0.0605583
	12.5371	0.0547409	-0.0634193
	12.5437	0.0546837	-0.0662804
	12.5504	0.0545788	-0.0686646
	12.5571	0.0544453	-0.0710487
	12.5638	0.0542831	-0.0743866
	12.5704	0.0541019	-0.0777245
	12.5771	0.0539494	-0.0805855
	12.5838	0.0538063	-0.0858307
	12.5904	0.0536633	-0.0920296
	12.5971	0.0535107	-0.0987053
	12.6037	0.0533676	-0.102997
	12.6104	0.0532532	-0.106335
	12.6171	0.0531483	-0.109673
	12.6237	0.053072	-0.112057
	12.6304	0.0530243	-0.112057
	12.6371	0.0529861	-0.110626
	12.6438	0.0529385	-0.109196
	12.6504	0.0528812	-0.109673
	12.6571	0.0528336	-0.111103
	12.6638	0.0527763	-0.114441
	12.6704	0.0527477	-0.120163
	12.6771	0.0527191	-0.126839
	12.6837	0.0526905	-0.133514
	12.6904	0.0526333	-0.13876
	12.6971	0.0525379	-0.142574
	12.7037	0.0524044	-0.143528
	12.7104	0.0522709	-0.140667
	12.7171	0.0521469	-0.136852
	12.7238	0.0520515	-0.133991
	12.7304	0.0519848	-0.133514
	12.7371	0.0519657	-0.132561
	12.7438	0.0519753	-0.131607
	12.7504	0.0519657	-0.133514
	12.7571	0.0519562	-0.135899
	12.7637	0.0519562	-0.136852
	12.7704	0.0519371	-0.135899
	12.7771	0.051918	-0.135422
	12.7837	0.051899	-0.136852
	12.7904	0.0518894	-0.136852
	12.7971	0.0518513	-0.136375
	12.8038	0.0517559	-0.135899
	12.8104	0.051651	-0.137329
	12.8171	0.0515652	-0.139236
	12.8238	0.0515175	-0.14019
	12.8304	0.0514698	-0.14019
	12.8371	0.0514126	-0.139713
	12.8438	0.051384	-0.13876
	12.8504	0.0513554	-0.137806
	12.8571	0.0513363	-0.137329
	12.8637	0.0512981	-0.139236
	12.8704	0.0512314	-0.142574
	12.8771	0.0511742	-0.146389
	12.8837	0.0511169	-0.150204
	12.8904	0.0510979	-0.153065
	12.8971	0.0510788	-0.154972
	12.9038	0.0510406	-0.153542
	12.9104	0.051012	-0.150681
	12.9171	0.051012	-0.148773
	12.9238	0.0510216	-0.14782
	12.9304	0.0510216	-0.147343
	12.9371	0.0510216	-0.147343
	12.9437	0.051012	-0.14782
	12.9504	0.050993	-0.14925
	12.9571	0.0509644	-0.151634
	12.9637	0.0509357	-0.152588
	12.9704	0.0509167	-0.153542
	12.9771	0.0508785	-0.154018
	12.9838	0.0508785	-0.154495
	12.9904	0.0508881	-0.154972
	12.9971	0.0509167	-0.153542
	13.0038	0.0509071	-0.150681
	13.0104	0.0508881	-0.14782
	13.0171	0.0508404	-0.14782
	13.0237	0.0507832	-0.148773
	13.0304	0.050745	-0.149727
	13.0371	0.0507355	-0.150681
	13.0437	0.0507545	-0.152111
	13.0504	0.0507832	-0.154972
	13.0571	0.0508213	-0.156403
	13.0638	0.0508404	-0.156879
	13.0704	0.0508308	-0.157356
	13.0771	0.0507927	-0.159264
	13.0838	0.0507641	-0.162125
	13.0904	0.0507355	-0.164032
	13.0971	0.0507164	-0.164986
	13.1037	0.0506973	-0.165462
	13.1104	0.0507164	-0.166893
	13.1171	0.0507545	-0.16737
	13.1237	0.0507927	-0.16737
	13.1304	0.0508213	-0.16737
	13.1371	0.0508308	-0.168324
	13.1438	0.0508404	-0.170231
	13.1504	0.0508308	-0.171661
	13.1571	0.0508118	-0.172615
	13.1638	0.0508118	-0.173569
	13.1704	0.0508022	-0.173569
	13.1771	0.0507832	-0.174046
	13.1837	0.0507641	-0.174046
	13.1904	0.0507545	-0.174046
	13.1971	0.050745	-0.173569
	13.2037	0.0507164	-0.174046
	13.2104	0.0507069	-0.174046
	13.2171	0.0507164	-0.173092
	13.2238	0.0507164	-0.170231
	13.2304	0.0506687	-0.1688
	13.2371	0.0505638	-0.167847
	13.2438	0.0503826	-0.166893
	13.2504	0.0501537	-0.164986
	13.2571	0.0498962	-0.163078
	13.2637	0.0496387	-0.162125
	13.2704	0.0493908	-0.161171
	13.2771	0.0491524	-0.15974
	13.2837	0.0488949	-0.15831
	13.2904	0.0485897	-0.157356
	13.2971	0.048275	-0.156403
	13.3038	0.0479412	-0.156403
	13.3104	0.0475788	-0.157356
	13.3171	0.0471687	-0.159264
	13.3238	0.0467968	-0.161171
[truncated: 7,001 more rows]

## Sheet: Figure 2d
Figure 2d
	PTX in double-distilled water							RNA-6 PTXs in double-distilled water

## Sheet: Figure 2e
Figure 2e
											1	ultra-low range DNA ladder
											2	Extended 3WJ A-6 PTXs
											3	Extended 3WJ A+B-12 PTXs
											4	Extended 3WJ A+B+C-18 PTXs (Extended 3WJ-18 PTXs)
											5	Extended 3WJ A+B+C (Extended 3WJ)
											6	4WJ A-6 PTXs
											7	4WJ A+B-12 PTXs
											8	4WJ A+B+C-18 PTXs
											9	4WJ A+B+C+D-24 PTXs (4WJ-X-24 PTXs)
											10	4WJ A+B+C+D (4WJ-X)
											11	4WJ A+B+C+D-24 PTXs-EGFRapt-ALexa647 (4WJ-X-24 PTXs-EGFRapt-Alexa647)
											12	4WJ A+B+C+D-24 PTXs-Alexa647 (4WJ-X-24 PTXs-Alexa647)
											13	4WJ A+B+C+D-24 PTXs (4WJ-X-24 PTXs)
											14	4WJ A+B+C+D-24 PTXs-EGFRapt (4WJ-X-24 PTXs-EGFRapt)
								12% (w/v) native PAGE in TBE buffer
								EtBr staining

## Sheet: Figure 2f
Figure 2f
			Z-Ave., d. nm
	Measurements	4WJ-X	4WJ-X-24 PTXs	PTX
	1	7.727	9.002	502.3
	2	8.701	9.26	691.2
	3	7.582	9.117	805
	Ave.	8.00333	9.12633	666.167
	St Dev	0.608531	0.129253	152.895
	Samples were prepared at 1 μM in TES buffer (n=3 independent samples).
	Measurements were performed at 25 °C. The laser wavelength was 633 nm.

## Sheet: Figure 3a, c, e
Figure 3a							Figure 3c										Figure 3e	Spatial Frequency 1/10Å	FSC
																		0.00228938	1
																		0.00686813	0.999997
																		0.0114469	0.999986
																		0.0160256	0.999969
																		0.0206044	0.999957
																		0.0251832	0.999962
																		0.0297619	0.999947
																		0.0343407	0.999902
																		0.0389194	0.999781
																		0.0434982	0.999395
																		0.0480769	0.997789
																		0.0526557	0.993978
																		0.0572344	0.984759
																		0.0618132	0.967281
																		0.0663919	0.945743
																		0.0709707	0.922991
																		0.0755495	0.895061
																		0.0801282	0.845908
																		0.084707	0.776343
																		0.0892857	0.671459
	Scale bar 500Å																	0.0938645	0.550572
																		0.0984432	0.449272
																		0.103022	0.334222
																		0.107601	0.217176
																		0.112179	0.126045
																		0.116758	0.048689
																		0.121337	-0.022912
																		0.125916	-0.00306
																		0.130495	0.023408
																		0.135073	0.015252
																		0.139652	0.012637
																		0.144231	0.016244
																		0.14881	0.003239
																		0.153388	-0.013134
																		0.157967	-0.000527
																		0.162546	-0.001814
																		0.167125	-0.020384
																		0.171703	-0.027507
																		0.176282	-0.019095
																		0.180861	0.012779
																		0.18544	0.04225
																		0.190018	0.022296
																		0.194597	0.00023
																		0.199176	0.015218
																		0.203755	0.016262
																		0.208333	0.005258
																		0.212912	-0.003964
																		0.217491	-0.00239
																		0.22207	0.014811
																		0.226648	0.008429
																		0.231227	0.017009
																		0.235806	0.000477
																		0.240385	0.012573
																		0.244963	0.035062
																		0.249542	0.01183
																		0.254121	-0.00199
																		0.2587	-0.020905
																		0.263278	-0.013391
																		0.267857	0.00142
																		0.272436	-0.00194
																		0.277015	0.00419
																		0.281593	0.009304
																		0.286172	-0.007914
																		0.290751	-0.017174
																		0.29533	-0.003268
																		0.299908	-0.001966
																		0.304487	-0.008853
																		0.309066	-0.008355
																		0.313645	0.000752
																		0.318223	-0.005103
																		0.322802	0.011822
																		0.327381	0.008056
																		0.33196	-0.002717
																		0.336538	0.004216
																		0.341117	0.01022
																		0.345696	0.005678
																		0.350275	0.008434
																		0.354853	-0.000178
																		0.359432	-0.006546
																		0.364011	-0.004549
																		0.36859	0.004236
																		0.373168	0.014794
																		0.377747	0.001202
																		0.382326	-0.012455
																		0.386905	-0.007404
																		0.391484	-0.008222
																		0.396062	-0.006551
																		0.400641	0.000438
																		0.40522	0.00868
																		0.409799	0.00317
																		0.414377	-0.000496
																		0.418956	0.003331
																		0.423535	0.007133
																		0.428114	-0.004014
																		0.432692	-0.011643
																		0.437271	-0.009726
																		0.44185	-0.00217
																		0.446429	-0.000358
																		0.451007	0.004468
																		0.455586	-0.000779
																		0.460165	0.004197
																		0.464744	0.005853
																		0.469322	0.003191
																		0.473901	-0.002337
																		0.47848	0.005073
																		0.483059	0.003057
																		0.487637	-0.00018
																		0.492216	-0.00786
																		0.496795	-0.012614
																		0.501374	-0.007509
																		0.505952	0.005059
																		0.510531	0.01871
																		0.51511	0.013161
																		0.519689	-0.002108
																		0.524267	-0.005378
																		0.528846	0.003139
																		0.533425	0.005909
																		0.538004	0.011606
																		0.542582	0.009237
																		0.547161	0.007662
																		0.55174	0.004642
																		0.556319	0.005727
																		0.560897	0.003277
																		0.565476	0.006924
																		0.570055	0.008313
																		0.574634	0.008676
																		0.579212	0.008659
																		0.583791	0.004433
																		0.58837	0.005008
																		0.592949	0.003263
																		0.597527	0.002586
																		0.602106	0.008508
																		0.606685	0.010395
																		0.611264	0.007522
																		0.615842	0.004182
																		0.620421	0.004097
																		0.625	-0.003453
																		0.629579	-0.004799
																		0.634158	-0.00583
																		0.638736	-0.013517
																		0.643315	-0.013435
																		0.647894	-0.008788
																		0.652473	-0.006231
																		0.657051	-0.007451
																		0.66163	-0.005726
																		0.666209	-0.006276
																		0.670788	-0.00058
																		0.675366	0.00078
																		0.679945	-0.003271
																		0.684524	-0.002566
																		0.689103	-0.007476
																		0.693681	-0.009822
																		0.69826	0.000453
																		0.702839	0.005836
																		0.707418	-0.00407
																		0.711996	-0.005101
																		0.716575	-0.003643
																		0.721154	-0.003951
																		0.725733	-0.005058
																		0.730311	-0.003007
																		0.73489	-4e-05
																		0.739469	-0.00055
																		0.744048	0.00302
																		0.748626	0.001352
																		0.753205	0.000943
																		0.757784	0.00118
																		0.762363	-0.002237

## Sheet: Figure 3 b, d, f
Figure 3b							Figure 3d										Figure 3f	Spatial Frequency 1/10Å	FSC
																		0.0021058	1
																		0.00631739	1
																		0.010529	0.999999
																		0.0147406	0.999997
																		0.0189522	0.999994
																		0.0231637	0.999988
																		0.0273753	0.999984
																		0.0315869	0.999975
																		0.0357985	0.999951
																		0.0400101	0.99986
																		0.0442217	0.999507
																		0.0484333	0.997812
																		0.0526449	0.992664
																		0.0568565	0.984192
																		0.0610681	0.970353
																		0.0652796	0.9531
																		0.0694912	0.935413
																		0.0737028	0.921238
																		0.0779144	0.904451
																		0.082126	0.885803
	Scale bar 500Å																	0.0863376	0.861839
																		0.0905492	0.832332
																		0.0947608	0.800845
																		0.0989724	0.760457
																		0.103184	0.716641
																		0.107396	0.678676
																		0.111607	0.618178
																		0.115819	0.548339
																		0.12003	0.457826
																		0.124242	0.342246
																		0.128454	0.270506
																		0.132665	0.221297
																		0.136877	0.185261
																		0.141088	0.157763
																		0.1453	0.117135
																		0.149511	0.055165
																		0.153723	0.038983
																		0.157935	0.031455
																		0.162146	0.01986
																		0.166358	0.004858
																		0.170569	-0.008377
																		0.174781	-0.021973
																		0.178993	-0.041111
																		0.183204	-0.058364
																		0.187416	-0.035164
																		0.191627	-0.006215
																		0.195839	-0.001452
																		0.200051	-0.000125
																		0.204262	0.021928
																		0.208474	0.017073
																		0.212685	-0.004065
																		0.216897	-0.001445
																		0.221108	-0.005385
																		0.22532	-0.001721
																		0.229532	-0.01398
																		0.233743	-0.009213
																		0.237955	0.004266
																		0.242166	0.009568
																		0.246378	-0.001456
																		0.25059	0.007951
																		0.254801	0.00436
																		0.259013	-0.008107
																		0.263224	-0.010633
																		0.267436	-0.012758
																		0.271648	-0.01567
																		0.275859	-0.013649
																		0.280071	-0.027698
																		0.284282	-0.030391
																		0.288494	-0.012912
																		0.292706	0.006118
																		0.296917	0.015329
																		0.301129	0.004598
																		0.30534	0.003369
																		0.309552	-0.00143
																		0.313763	0.010636
																		0.317975	0.010783
																		0.322187	0.000982
																		0.326398	-0.004611
																		0.33061	-0.001758
																		0.334821	-0.001282
																		0.339033	0.014431
																		0.343245	-0.00266
																		0.347456	-0.020095
																		0.351668	-0.004536
																		0.355879	0.005599
																		0.360091	0.005763
																		0.364303	0.012072
																		0.368514	-0.004699
																		0.372726	-0.013015
																		0.376937	-0.011907
																		0.381149	-0.005588
																		0.385361	-0.000936
																		0.389572	0.01799
																		0.393784	0.019442
																		0.397995	0.011245
																		0.402207	0.007853
																		0.406418	0.001786
																		0.41063	-0.004218
																		0.414842	-0.005809
																		0.419053	0.007957
																		0.423265	0.007028
																		0.427476	-0.006262
																		0.431688	-0.0131
																		0.4359	-0.008268
																		0.440111	-0.006954
																		0.444323	-0.00042
																		0.448534	0.016859
																		0.452746	0.023292
																		0.456958	0.015944
																		0.461169	0.00209
																		0.465381	-0.001325

[truncated: 26 more sheets: Figure 3g, Figure 4a, Figure 4b, Figure 4c, Figure 4d, Figure 5a, Figure 5b, Figure 6a, Figure 6b, Figure 6c, Figure 6d, Figure 7, Supp. Figure 1, Supp. Figure 2a, Supp. Figure 2b-c, Supp. Figure 3, Supp. Figure 4, Supp. Figure 6, Supp. Figure 7, Supp. Figure 8 …]
